# Supplementary material for: Depression-Like Behavioral Phenotypes by Social and Social Plus Visual Isolation in the Adult Female Macaca fascicularis
Source: PLoS One. 2013 Sep 4;8(9):e73293. doi: 10.1371/journal.pone.0073293 (PMC3762720; doi:10.1371/journal.pone.0073293)
Supplement: File S1 — Raw observational data in spreadsheet format. (XLS) [file pone.0073293.s001.xls]

## Sheet: tab 2
obs	Feeding while hanging	Feeding while sitting	drinking	chewing	licking the food residue	eating the catched from the body	picking the food	feeding while sitting on aboard	embracing with conspecifies	licking the genital	button present	mounting	copulation	sitting rest	siiting rest but face the wall	siiting on aboard	lying rest	lying on aboard	climbing rest	hanging rest on chain	hanging rest on skylight	sitting and sleeping	hanging rest on the windport	nursing the baby	holding the baby	mutual grooming	being groomed	driving	fighting	filght	forelegs pull	threaten	bite	being invaded	position shift	alert jump	watching the company	involuntary call	lips smacking	walking on aboard	walking	climbing	walking on the iron chain	hanging walk on the skylight	standing	quiver	play	lick the hair	scratching by the hind legs
Observation0589-J	0	0	0	0	0	0	0	0	0	0	20.94	0	0	1627.17	0	0	0	0	0	0	0	0	0	0	0	90.34	64.36	0	0	0	0	0	0	0	0	0	1385.61	0	0	0	112.45	0	0	0	33.49	0	0	0	0
Observation0590-J	0	0	0	0	0	0	0	0	0	0	0	0	0	0	0	1632.65	0	0	10.99	0	0	2.62	0	0	0	2.28	0	0	0	0	0	0	0	0	0	0	1601.7	7.11	0	68.65	0	7.88	0	0	28.36	0	0	0	0
Observation0591-J	0	0	0	0	0	0	0	0	0	0	0	0	0	1032.9	0	517.8	0	0	137.35	0	0	5.24	0	0	0	7.4	361.71	0	0	0	0	0	0	0	0	0	1387.6	0	0	0	34.17	14.03	0	0	43.97	0	2.17	0	2.77
Observation0592-J	0	0	0	0	0	0	0	0	0	0	0	0	0	0	0	1725.91	0	0	0	0	0	0	0	0	0	407.17	39.1	0	0	0	0	0	0	0	0	0	1269.62	0	0	48.17	0	0	0	0	11.64	0	0	0	3.11
Observation0593-J	0	0	0	76.61	0	0	5.55	0	267.49	8.97	0	0	0	1332.99	0	112.47	0	0	194.58	0	0	0	0	0	0	119.14	287.9	0	0	0	0	1.51	0	0	0	0	1302.23	0	0	2.94	57.06	17.49	0	0	67.46	0	6.48	0	7.77
Observation0594-J	0	94.27	0	595.78	0	0	5.63	0	0	0	0	0	0	7.17	0	1564.18	0	0	0	0	0	0	0	0	0	320.83	129.53	0	0	0	0	0	0	0	0	0	1327	0	0	22.56	11.35	4.18	0	0	87.63	0	0	0	0
Observation0595	0	0	0	0	0	0	0	0	251.9	0	0	0	0	1113.03	0	643.85	0	0	0	0	0	0	0	0	0	0	0	0	0	0	0	7.57	0	0	0	0	1482.28	0	0	0	59.21	7.3	0	0	0	0	1.78	0	2.62
Observation0596	0	0	0	0	0	0	0	0	0	0	0	0	0	0	0	1746.92	0	0	0	0	0	13.54	0	0	0	0	28.58	0	0	0	0	0	0	0	0	0	1715.62	3.88	18.34	0	27.26	6.9	0	0	8.87	0	0	0	0
Observation0597	0	0	0	0	0	0	0	0	0	0	0	0	0	649.38	0	0	0	0	2.72	0	0	0	0	0	0	0	0	0	0	0	0	0	0	0	0	0	551.22	48.28	0	0	208.16	0	0	0	0	0	2.3	0	2.47
Observation0598	0	0	0	0	0	0	0	0	0	0	0	0	0	214.45	0	672.1	0	0	0	0	0	0	0	0	0	0	0	0	0	0	0	0	0	0	0	0	856.34	0	0	0	55.29	6.38	0	0	0	0	2.94	0	0
Observation0599	0	0	0	0	0	0	0	0	0	0	0	0	0	0	0	1601.94	0	0	0	0	0	0	0	0	0	0	34.31	0	0	0	0	0	0	0	0	0	1516.76	55.05	0	0	163.63	29.09	0	0	18.76	0	0	0	0
Observation0600	0	593.82	0	486.92	0	0	4.42	0	0	0	0	0	0	988.06	0	19.79	0	0	0	0	0	0	0	0	0	0	0	0	0	0	0	1.05	0	0	0	0	932.57	0	0	0	172.75	2.65	0	0	10.26	0	0	0	0
Observation0601	0	857.89	0	0	0	0	0.93	0	0	0	0	0	0	0	0	927.93	0	0	0	0	0	0	0	0	0	0	0	0.74	0	0	0	1.62	0	0	0	0	1775.16	0	0	11.74	42.56	4.71	0	0	0	0	0	0	3.77
Observation0602	0	0	0	232.36	0	0	34.27	0	0	0	0	0	0	889.72	0	820.77	0	0	0	0	0	0	0	0	0	0	28.61	0	0	0	0	1.84	0	0	0	0	1573.18	0	0	12.43	87.15	4.27	0	0	0	0	0	0	0
Observation0603	0	0	0	976.74	0	0	0	0	0	0	0	0	0	0	0	1743.96	0	0	0	0	0	0	0	0	0	7.31	16.12	0	0	0	1.85	0.61	0	0	0	0	1695.17	0	0	58.66	0	0	0	0	0	0	0	0	0
Observation0622	0	0	0	0	0	0	0	0	0	0	27.21	0	0	1565.19	0	0	0	0	0	0	0	0	0	0	0	0	0	0	0	0	0	0	0	0	0	0	1473.06	0	0	0	151.79	0	0	0	44.09	0	0	0	0
Observation0623	0	245.29	0	77.54	0	0	16.04	0	273.32	0	0	0	0	1466.24	0	0	0	0	0	0	0	0	0	0	0	1.57	0	0	0	0	0	0	0	0	0	0	1513.66	0	0	0	64.17	0	0	0	18.2	0	0	0	0
Observation0625-J	0	0	0	0	0	0	0	0	1265.89	0	0	0	0	1748.06	0	0	0	0	0	0	0	0	0	0	0	250.64	590.4	0	0	0	0	0	0	0	0	0	1478.08	0	0	0	31.78	0	0	0	12.84	0	0	0	0
Observation0626-J	0	0	0	0	0	0	0	0	454.44	0	0	0	22.67	1594.82	2.26	0	0	0	8.08	0	0	0	0	0	0	995.76	38	0	0	0	0	0	0	0	0	0	603	0	0	0	32.28	0.64	0	0	44.54	0	0	0	0
Observation0627-J	0	0	0	0	0	0	0	0	0	0	0	0	0	92.6	0	0	0	0	81.58	0	0	0	0	0	0	0	0	0	0	0	0	0	0	0	0	0	173.94	0	0	0	2.68	2.02	0	0	0	0	0	0	0
Observation0628-J	0	164.88	0	0	0	0	0	0	82.83	0	0	0	0	791.15	82.13	637.88	0	0	0	0	6.4	0	0	0	0	236.89	0	0	0	0	0	0	0	0	0	0	1428.55	0	0	5	51.34	8.05	0	9.47	5.28	0	2.19	0	0
Observation0629-J	0	324.3	39.92	708.99	0	0	12.64	0	0	0	0	0	0	1145.9	0	205.78	0	0	0	0	0	0	0	0	0	0	0	0	0	0	0	0	0	0	0	0	1590.28	0	0	1.95	78.78	5.85	0	0	16.04	0	0	0	0
Observation0645	0	0	0	0	0	0	0	0	170.76	0	364.39	0	0	1439.69	0	0	0	0	0	0	0	0	0	0	0	62.59	842.43	0	0	0	0	0	0	0	0	0	1276.89	0	16.8	0	4.38	0	0	0	0	0	0	0	3.81
Observation0646	0	0	0	0	0	0	0	0	40.6	0	1.82	0	0	0	0	1696.93	0	0	0	0	0	0	0	0	0	264.95	401.12	1	0	0	0	0	0	0	0	0	1385.73	0	2.87	69.49	0	0	0	0	26.07	0	9.41	0	0
Observation0647	0	0	0	0	0	0	0	0	201.21	0	9.92	0	0	857.98	0	20.41	0	0	88.69	0	0	0	0	0	0	268.44	84.64	0	0	0	0	0	0	0	0	0	605.17	0	0	4.31	18.39	25.49	0	0	19.61	0	0	0	3.34
Observation0648	0	0	0	0	0	0	0	0	142.56	2.66	134.49	0	0	648.21	0	0	0	0	0	0	0	0	0	0	0	0	120.8	0	0	0	0	0	0	0	0	0	507.37	0	0	0	15.04	0	0	0	0	0	0	0	0
Observation0649	0	0	0	0	0	0	0	0	131.45	0	0	0	0	0	0	1723.83	0	0	0	0	0	0	0	0	0	36.11	69.51	0	0	0	0	0	0	1.68	0	0	1645.29	0	3.72	68.86	0	0	0	0	8.71	0	0	0	0
Observation0650	0	174.33	0	209.2	0	0	13.77	0	324.25	0	0	0	0	1485.97	0	0	0	0	0	0	0	0	0	0	0	4.92	0	0	0	0	0	0	0	0	0	0	1501.73	0	0	0	123.35	0	0	0	15.26	0	0	0	4.21
Observation0651	0	46.37	0	65.95	0	0	1.69	30.67	198.13	0	0	0	0	0	0	1587.66	0	0	0	0	0	0	0	0	0	45.03	0	0	0	0	0	0	0	0	0	0	1618.83	0	0	96.72	26.43	6.17	0	0	5.53	0	0	0	0
Observation0652-J	0	0	16.47	0	0	0	0	0	883.12	0	0	0	0	1442.09	0	209.95	0	0	0	0	0	0	0	0	0	0	31.72	0	0	0	0	0	0	0	0	0	1443.73	11.22	0	0	99	6.34	0	0	26	0	0	0	10.77
Observation0653-J	0	0	0	0	0	0	0	0	47.41	0	0	0	3.87	0	0	1696.64	0	0	0	0	0	0	0	0	0	0	6.74	0	0	0	0	0	0	0	0	0	1694.45	0	0	68.78	0	0	0	0	16.44	0	0	0	3
Observation0654-J	0	0	0	0	10.21	0	0	0	299.29	0	0	0	0	285.69	16.96	922.75	0	0	0	0	0	0	0	0	0	189.74	0	0	0	0	0	0	0	0	0	0	902.39	0	2.61	7.3	89.81	1.81	0	0	23.79	0	0	0	2.09
Observation0655-J	0	0	0	0	0	0	0	0	0	0	0	0	0	81.99	0	390.09	0	0	4.92	0	0	0	0	0	0	0	0	0	0	0	0	0	0	0	0	0	476.36	0	0	3.98	2.31	4.12	0	8.29	0	0	0	0	0.94
Observation0656-J	0	0	0	0	0	0	0	0	418.11	0	0	0	0	0	0	1701.95	0	0	0	0	0	0	0	0	0	0	0	0	0	0	0	0	0	0	0	0	1699.01	0	0	59.58	0	0.99	0	0	8.96	0	0	0	0
Observation0657-J	0	233.72	0	708.43	0	0	49.26	0	0	0	0	0	0	1284.85	12.62	13.6	0	0	0	0	0	0	0	0	0	0	0	0	0	0	0	0	0	0	0	0	1463.99	0	0	0	196.1	3.11	0	0	25.12	0	0	0	1.91
Observation0658	0	775.77	0	284.31	0	0	0.73	0	44.64	0	0	0	0	0	0	953.7	0	0	0	0	0	0	0	0	0	0	88.45	0	0	0	0	5.42	0	0	0	0	1698.84	0	0	50.43	11.36	5.46	0	0	5.55	0	0	0	0
Observation0659	0	0	0	263.39	0	0	6.68	0	283.3	0	0	0	0	342.62	0	1381.09	0	0	0	0	0	0	0	0	0	216.87	71	0	0	0	0	0	0	0	0	0	1151.82	0	0	26.79	45.3	3.86	0	0	6.65	0	0	0	8.3
Observation0660	0	0	0	559.4	0	0	0	0	820.15	0	0	0	0	0	0	1738.09	0	0	0	0	0	0	0	0	0	0	22.48	0	0	0	0	0	0	0	0	0	1584.41	0	0	54.66	0	0	0	0	2.54	0	0	0	0
Observation0661	0	0	0	0	0	0	0	0	163.79	0	7.34	0	0	913.87	0	0	0	0	0	0	0	0	0	0	0	0	0	0	0	0	0.42	0.77	0	0	0	0	788.56	0	0	0	19.53	0	0	0	0	0	0	0	0
Observation0662	0	0	0	0	0	0	0	0	727.36	0	0	0	0	728.16	0	193.1	0	0	0	0	0	0	0	0	0	0	0	0	0	0	0	0	0	0	0	0	881.73	0	0	3.59	6.17	2.01	0	0	0	0	0	0	3.5
Observation0663	0	20.63	0	0	0	0	2.72	0	1302.71	0	4.7	0	0	1579.93	0	107.95	0	0	0	0	0	0	0	42.59	0	0	87.23	0	0	0	0	0	0	0	0	0	1160.06	0	0	2.16	71.45	5.63	0	0	0	0	20.26	0	0
Observation0664	0	298.69	0	176.27	0	0	47.6	0	0	0	0	0	0	809.05	0	540.74	0	0	0	0	0	0	0	0	0	0	0	0	0	0	0	0	0	0	0	0	1408.25	0	0	2.96	114.16	3.07	0	0	0	0	0	0	0
Observation0665-J	0	0	0	0	0	0	0	0	1260.71	0	0	0	0	944.16	0	0	0	0	0	0	0	320.26	0	0	0	0	0	0	0	0	0	0	0	0	0	0	938.57	0	0	0	8.45	0	0	0	0	0	0	0	0
Observation0666-J	0	0	0	0	0	0	0	0	201.56	0	8.51	0	0	487.59	0	0	0	0	0	0	0	0	0	0	0	0	0	0	0	0	0	0	0	0	0	0	480.6	0	0	0	22.81	0	0	0	28.4	0	0	0	0
Observation0667-J	0	0	0	0	0	0	0	0	1256.59	0	1.76	0	0	1623.1	0	0	0	0	21.86	0	0	65.55	0	0	0	0	0	0	0	0	0	0	0	0	0	0	1632.07	0	0	0	53.59	4.65	0	0	19.78	0	0	0	0.92
Observation0668-J	0	0	0	0	0	0	0	0	1119.77	0	0	0	0	1329.5	429.8	0	0	0	0	0	0	0	0	0	0	20.42	135.21	0	0	0	0	0	0	0	0	0	1405.19	0	0	0	17.73	0	0	0	16.56	0	0	0	0
Observation0669-J	0	406.61	0	602.11	0	0	260.07	0	0	0	0	0	0	1323.04	14.24	0	0	0	0	0	0	0	0	0	0	0	0	0	0	0	0	0	0	0	0	0	1448.29	0	0	0	44.09	0	0	0	1.34	0	6.74	0	0
Observation0678	0	0	0	0	0	0	0	0	295.34	0	31.54	0	0	992.96	0	666.51	0	0	25.52	0	0	0	0	0	0	0	115.12	0	0	0	0	0	0	0	0	0	1461.17	0	33.65	10.67	56.66	7.13	0	0	10.82	0	2.8	0	3.09
Observation0679	0	0	0	0	0	0	0	0	737.85	0	0	0	0	1527.21	0	227.41	0	0	0	0	0	0	0	0	0	166.7	52.87	0	0	0	0	0	0	0	0	0	934.73	0	3.09	0	50.84	6.75	0	0	0	0	0	0	0
Observation0680	0	178.84	0	238.89	0	0	3.75	0	538.74	0	11.31	0	0	1405.06	0	59.21	0	0	0	0	0	0	0	0	0	84.55	10	0	0	0	0	0.78	0	0	0	0	1449.74	0	7.91	0	133.57	6.08	0	0	3.64	0	0	0	3.93
Observation0681	0	0	0	0	0	0	0	0	1137.92	0	10.38	0	0	1687.25	6.25	0	0	0	5.89	0	0	0	0	0	0	0	151.2	0	0	0	0	2.87	0	0	0	0	1194.82	0	17.11	0	90.52	10.18	0	0	9.85	0	0.73	0	0
Observation0682-J	0	0	0	0	0	0	0	0	139.24	0	0	0	0	630.22	0	817.04	0	0	75.84	0	0	0	0	0	0	0	0	0	0	0	0	0	0	0	0	0	1508.41	0	0	9.24	206.51	18.24	0	0	16.35	0	11.75	0	0
Observation0683-J	0	0	0	0	0	0	0	0	0	0	0	0	0	0	0	505.6	0	0	0	0	0	0	0	0	0	0	0	0	0	0	0	0	0	0	0	0	501.03	0	0	8.74	0	0	0	0	0.41	0	0	0	4.24
Observation0684-J	0	710.98	0	112.1	0	0	0.59	0	0	0	0	0	0	384.36	0	0	0	0	0	0	0	0	0	0	0	0	0	0	0	0	0	0	0	0	0	0	1086.56	0	0	0	160.72	0	0	0	27.06	0	0	0	0
Observation0685-J	0	0	0	1135	1.81	0	25.12	0	0	0	0	0	0	1642.82	44.2	0	0	0	0	0	0	0	0	0	0	0	49.42	0	0	0	0	0	0	0	0	0	1540.46	0	0	0	48.47	0	0	0	55.15	0	0	0	4.11
Observation0686-J	0	0	0	0	0	0	0	0	0	0	0	0	0	1547.94	0	0	12.98	0	0	0	0	0	0	0	0	354.14	538.4	0	0	0	0	1.11	0	0	0	0	805.88	0	0	0	54.27	0	0	0	171.94	0	4.41	0	0
Observation0687-J	0	62.92	0	217.04	0	0	16.95	0	0	0	0	0	0	1328.61	0	45.94	0	0	0	0	99.05	0	0	0	0	373.81	145.48	0	0	0	0	0	0	0	0	0	959.13	0	0	0	130.01	7.04	0	30.38	69.3	0	0	0	0
Observation0688-J	0	0	0	0	0	0	0	0	0	0	0	0	0	1007.63	0	684.57	0	0	0	0	0	0	0	0	0	728.67	57.74	0	0	0	0	0	0	0	0	0	699.2	0	0	0.38	65.48	4.18	0	0	12.11	0	0	0	1.96
Observation0689	0	0	0	0	0	0	12.72	0	653.78	0	0	0	0	1456.07	0	269.71	0	0	0	0	0	0	0	0	0	92.99	6.28	0	0	0	0	7.07	0	0	0	0	1132.77	0	6.96	6.57	35.12	5.7	0	0	13.77	0	0	0	6.17
Observation0690	0	0	0	0	0	0	0	0	1214.11	0	0	0	0	1740.29	0	0	0	0	0	0	0	0	0	0	0	359.16	0	0	0	0	0	0	0	0	0	0	1090.68	0	4.74	0	56.26	0	0	0	0	0	0	0	4.35
Observation0691	0	100.39	0	1220.81	0	0	4.21	0	0	0	0	0	0	1464.28	0	64.73	0	0	7.55	0	0	0	0	0	0	33.33	0	0	0	0	0	0	0	0	0	0	1469.73	0	19.08	0	141.95	0.94	0	0	0	0	0	0	5.6
Observation0692	0	0	0	427.29	0	0	0	0	35.8	0	0	0	0	482.74	0	1285.05	0	0	2.8	0	0	0	0	0	0	94.13	31.23	0	0	2.94	0	20.82	0	0	0	0	1516.92	0	0	22.1	21.64	0.79	0	0	0	0	0	0	0
Observation0693	0	430.18	0	115.39	0	0	11	86.59	0	0	0	0	0	356.91	0	888.56	0	0	0	0	0	0	0	0	0	5.61	0	0	0	0	0	0	0	0	0	0	1568.93	7.58	0	2.01	42.88	8.4	0	0	0	0	1.55	0	5.25
Observation0694	0	194.34	0	0	0	0	1.7	0	0	0	0	0	2.2	661.59	519.08	0	347.84	0	4.16	0	0	0	0	0	0	359.91	335.88	0	0	0	0	0	0	0	0	0	1000.77	0	0	0	63.03	6.61	0	0	1.74	0	14.92	0	2.69
Observation0695-J	0	0	0	0	0	0	0	0	0	0	4.07	0	0	1731.9	0	0	0	0	0	0	0	0	0	0	0	571.26	16.08	0	0	0	0	0	0	0	0	0	999.36	0	5.97	0	31.55	0	0	0	19.01	0	36.65	0	0
Observation0696-J	0	0	0	0	0	0	0	0	0	0	0	0	0	97.92	0	1688.11	0	0	0	0	0	0	0	0	0	43.61	0	0	0	0	0	0	0	0	0	0	1594.44	0	0	0	8.97	1.65	0	0	0	0	0	0	0
Observation0697-J	0	0	0	0	11.66	0	0	0	0	0	0	0	0	1025.89	189.06	33.33	0	0	112.21	216.74	0	0	0	0	0	20.59	0	0	0	0	0	0	0	0	0	0	1327.34	0	0	0.6	134.15	38.78	0	0	18.95	0	0	3.65	0
Observation0698-J	0	0	0	0	0	0	0	0	0	0	0	0	0	948.03	0	785.72	0	0	0	0	0	0	0	2.71	0	617.94	4.66	0	0	0	0	0	0	0	0	0	1028.35	0	0	7.54	43.61	4.5	0	0	4.14	0	0	0	0
Observation0699-J	0	1367.1	27.77	216.25	0	0	71.82	0	0	0	0	0	0	243.45	161.74	0	0	0	0	0	0	0	0	0	0	0	0	0	0	0	0	0	0	0	0	0	1688.84	0	0	0	23.91	0	0	0	0	0	0	0	0
Observation0707-J	0	0	0	0	0	0	0	0	0	0	0	0	0	716.34	0	0	0	0	0	0	0	0	0	0	0	71.1	31.57	0	0	0	0	0	0	0	0	0	567.7	0	3.99	0	42.01	0	0	0	31.27	0	0	0	0
Observation0708-J	0	0	0	0	0	0	0	0	0	0	0	0	0	713.62	0	172.36	0	0	70.94	0	0	0	0	0	0	21.76	0	0	0	0	0	0	0	0	0	0	730.02	0	0	9.3	17.25	7.39	0	0	0	0	0	0	0
Observation0710-J	0	0	0	0	0	0	0	0	0	0	0	0	0	578.81	0	990.82	0	0	3.3	0	7.76	0	0	0	0	239.13	0	0	0	0	0	0	0	0	0	0	1118.86	0	16.15	16.23	65.05	22.43	0	8.36	39.22	0	0	0	1.95
Observation0712-J	0	68.98	0	141.23	0	0	12.89	0	10.4	0	0	0	0	1254.63	0	234.21	0	0	5.64	0	0	0	0	0	0	28.03	0	0	0	0	0	0	0	0	0	0	1247.74	0	1.22	2.03	183.96	13.44	0	0	5.67	0	0	0	0
Observation0714	0	0	0	0	8.59	0	0	0	699.68	0	0	0	3.82	934.03	0	712.34	0	0	8.3	0	0	0	0	0	0	145.31	16.66	0	0	0	0	0	0	0	0	0	1275.93	0	17.32	13.72	85.03	27.2	0	0	1.47	0	0	0	2
Observation0716	0	0	0	0	0	0	0	0	57.91	0	0	0	0	487.84	0	1143.53	0	0	1.48	0	0	0	0	0	0	23.67	0	0	0	0	0	0	0	0	0	0	1388.52	0	0	11.12	21.71	7.92	0	118.81	1.85	0	0	0	0
Observation0718	0	0	0	0	0	0	0	0	144.4	0	0	0	0	1078.75	0	557.1	0	0	30.37	0	0	0	0	0	0	98.27	106.89	0	0	0	0	0	0	0	0	0	1405.91	0	0	10.97	60.07	31.74	0	11.34	0	0	0	0	0
Observation0721-J	0	123.21	0	949.69	0	0	39.09	0	0	0	0	0	0	753.63	0	625.65	0	0	0	0	0	0	0	0	0	164.45	0	0	0	0	0	0	0	0	0	0	1289.94	0	0	20.54	138.44	9.01	0	0	39.14	0	0	0	2.83
Observation0723-J	0	431.28	0	86.72	0	0	0.97	0	0	0	0	0	0	583.66	715.83	0	0	0	0	0	0	0	0	0	0	112.84	7.09	0	0	0	0	0	0	0	0	0	1593.75	0	26.93	0	54.44	0	0	0	0	0	23.56	0	0
Observation0724-J	0	0	0	0	0	0	0	0	0	0	0	0	0	459.36	809.63	0	419.89	0	0	0	0	0	0	0	0	220.69	396.22	0	0	0	0	0	0	0	0	0	1311.4	0	0	0	27.79	0	0	0	77.83	0	1.75	0	0
Observation0725-J	0	0	0	0	0	0	0	0	0	0	26.19	0	0	516.95	592.1	0	614.07	0	0	0	0	0	0	0	0	274.01	443.62	0	0	0	0	0	0	0	0	0	1445.12	0	0	0	21.55	0	0	0	48.52	0	0	0	0
Observation0726-J	0	0	0	0	1.04	0	0	0	0	0	0	0	0	1570.9	0	49.96	0	0	85.9	0	0	0	0	4.73	0	83.22	2.23	0	0	0	0	0	0	0	0	0	1578.17	0	0	0	43.05	20.24	0	0	7.29	0	4.35	0	0
Observation0727	0	0	0	0	0	0	0	0	693.59	0	0	0	10.07	755.07	0	1029.59	0	0	0	0	0	0	0	0	0	130.57	0	0	0	0	0	0	0	0	0	0	771.85	0	0	1.52	4.96	2.3	0	0	0	0	0	0	2.37
Observation0728	0	0	77.97	0	0	0	0	0	910.28	0	0	0	0	427.07	0	1357.17	0	0	0	0	0	0	0	0	0	376.4	0	0	0	0	0	0	0	0	0	0	1159.95	0	0	0	22.48	2.18	0	0	0	0	89.8	0	0
Observation0729	0	1163.03	0	0	0	0	6.58	0	0	0	0	0	0	623.97	0	0	0	0	0	0	0	0	0	0	0	0	0	0	0	0	0	0	0	0	0	0	1643.23	0	0	0	17.95	0	0	0	0	0	41.25	0	2.83
Observation0730	0	1089.81	0	17.59	0	0	25.74	0	0	0	0	0	0	617.28	0	0	0	0	30.04	0	0	0	0	0	0	0	0	0	0	0	0	0	0	0	0	0	1208.18	0	0	0	45.44	9.46	0	0	0	0	485.97	0	0
Observation0731	0	0	0	5.98	0	0	0	154.09	241.63	0	21.81	0	16.52	1057.77	26.81	462.27	0	0	7.22	0	0	0	0	0	0	1062.96	0	0	0	0	0	0	0	0	0	0	462.13	0	22.87	2.39	42.75	5.76	0	0	1.28	0	0	0	0
Observation0732	0	0	0	0	0	0	0	0	726.22	0	0	0	0	1798.13	0	0	0	0	0	0	0	0	0	0	0	1111.09	149.83	0	0	0	0	0	0	0	0	0	459.4	0	0	0	7.26	0	0	0	0	0	0	0	0
Observation0733-J	0	0	0	0	7.38	0	0	0	0	0	0	0	0	1327.9	19	0	279.53	0	72.48	0	0	0	0	0	0	571.73	311.91	0	0	0	0	0	0	0	0	0	1089.01	0	0	0	31.22	19.7	0	0	42.98	0	2.32	0	0
Observation0734-J	0	0	0	0	0	0	0	0	0	0	83.07	0	0	1151.5	0	0	18.75	0	37.8	458.23	0	0	0	0	0	131.08	170.91	0	0	0	0	0	0	0	0	0	1522.78	0	0	0	22.17	10.01	0	2.43	85.13	0	0	0	0
Observation0735-J	0	0	0	0	0	0	0	0	1074.94	0	0	0	0	1786.36	0	0	0	0	0	0	0	0	0	0	0	129.58	135.02	0	0	0	0	0	0	0	0	0	1653.14	0	0	0	13.13	0	0	0	0	0	0	0	0
Observation0736-J	0	663	0	2.75	0	0	224.68	0	0	0	0	0	0	1102.81	0	0	0	0	0	0	0	0	0	0	0	297.98	28.99	0	0	0	0	0	0	0	0	0	1292.46	0	0	0	21.57	0	0	0	3.41	0	0	0	5.32
Observation0751-J	0	0	0	0	0	0	0	0	1632.69	0	0	0	0	0	0	1791.55	0	0	0	0	0	5.76	0	0	0	18.06	382.7	0	0	0	0	0	0	0	0	0	1771.78	0	0	0	0	0	0	0	2.36	0	0	0	0
Observation0752-J	0	0	0	0	0	0	0	0	949.75	0	0	0	0	0	0	1712.92	0	0	0	0	0	0	0	0	0	244.39	184.18	0	0	0	0	0	0	0	0	0	1395.82	0	0	19.42	0	0	0	0	62.95	0	0	0	0.82
Observation0753-J	0	217.21	0	508.84	0	0	205.79	0	0	0	0	0	0	228.9	0	1153.52	0	0	0	0	0	0	0	0	0	96.77	494.19	0	0	0	0	0	0	0	0	0	1488.21	0	0	21.75	32.82	3.58	0	0	110.06	0	0	0	0
Observation0754-J	0	0	0	0	0	0	0	0	637.24	0	0	0	0	0	0	1756.96	0	0	0	0	0	0	0	0	0	0	62.61	0	0	0	0	0	0	0	0	0	1745.12	0	0	40.94	0	0	0	0	0	0	8.31	0	0
Observation0755-J	0	0	0	0	0	0	0	0	0	0	0	0	0	116.17	0	712.68	0	0	28.39	0	0	0	0	0	0	0	1.89	0	0	0	0	0	0	0	0	0	854.22	0	0	89.49	51.84	26.55	0	0	20.35	0	0	0	0
Observation0756-J	0	0	0	0	0	0	0	0	0	0	0	0	0	0	0	732.09	0	0	0	0	0	0	0	0	0	0	0	0	0	0	0	0	0	0	0	0	731.41	0	0	27.26	0	0	0	0	0	0	0	0	0
Observation0757-J	0	0	0	0	0	0	0	0	676.62	0	0	0	0	0	0	1761.2	0	0	0	0	0	0	0	0	0	0	0	0	0	0	0	0	0	0	0	0	1760.07	0	0	32.03	0	0	0	0	0.56	0	3.29	0	0
Observation0758	0	754.41	0	622.96	0	0	0.86	0	96.11	0	0	0	0	0	0	992.59	0	0	0	0	0	0	0	0	0	0	57.59	0	0	0	0	0	0	0	0	0	1733.1	0	0	37.14	15.1	5.05	0	0	0	0	0	0	4.21
Observation0759	0	0	0	0	0	0	0	0	183.84	3.07	0	0	0	926.76	0	817.32	0	0	0	0	0	0	0	0	0	39.56	0	0	0	0	0	0	0	0	0	0	1483.94	0	9.27	12.09	71.01	22.61	0	10.92	0	0	0	0	1.84
Observation0762	0	0	0	38.64	0	0	34.63	0	209.74	0	0	0	0	1066.07	0	553.99	0	0	22.97	0	0	0	0	0	0	186.03	0	0	0	0	0	0	0	20.26	0	0	1231.26	0	54.69	24.33	64.18	26.37	0	9.58	0	0	0	0	0
Observation0764	0	0	0	3.36	0	0	36.45	0	312.24	0	0	0	0	835.79	0	794.63	0	0	10.39	0	0	0	0	0	0	97.07	5.76	0	0	0	0	1.41	0	0	0	0	1021.97	0	13.36	7.41	126.9	20.42	0	0	0	0	0	0	2.48
Observation0766-J	0	0	0	0	16.92	0	3.52	0	412.25	0	0	0	0	730.17	0	237.31	0	0	4.07	0	31.84	0	0	0	0	0	0	0	0	0	0	0	0	0	0	0	999.73	0	0	14.96	62.38	5.56	0	11.82	2.33	0	0	0	0
Observation0767-J	0	0	0	0	0	0	0	0	45.53	0	0	0	0	194.85	0	246.43	0	0	51.34	0	0	0	0	0	0	0	0	0	0	0	0	0	0	0	0	0	489.7	0	0	22.75	124.52	33.88	0	0	0	0	0	0	0
Observation0769-J	0	0	0	0	0	0	0	0	810.22	0	0	0	0	1592.01	0	88.95	0	0	16.92	0	0	0	0	0	0	24.41	72.15	0	0	0	0	0	0	0	0	0	1514.82	0	0	12.06	50.16	10.28	0	0	1.62	0	0	0	0
Observation0772-J	0	0	0	0	0	0	0	0	208.23	0	0	0	13.27	419.77	0	512.79	0	0	0	0	0	0	0	0	0	6.17	0	0	0	0	0	1.67	0	0	0	0	909.13	0	0	3.85	23.71	6.3	0	0	20.05	0	0	0	0
Observation0773-J	0	45.44	0	557.88	0	0	11.38	0	0	0	0	0	0	685.66	0	0	0	0	0	0	0	0	0	0	0	0	0	0	0	0	0	0	0	0	0	0	714.42	0	0	0	52.8	0	0	0	0	0	0	0	0
Observation0775	0	0	0	0	32.86	0	1.95	0	689.63	0	0	0	0	741.63	0	370.19	0	0	0	0	37.51	0	0	0	0	0	0	0	0	0	0	0	0	0	0	0	803.6	0	0	14.66	20.17	21.72	0	32.19	1.11	0	0	40.29	5.33
Observation0776	0	0	0	0	0	0	2.7	0	282.88	0	0	0	0	483.05	0	6.44	0	0	0	0	11.73	0	0	0	0	0	0	0	0	0	0	0	0	0	0	0	410.32	0	0	3.5	32.63	2.45	0	0	0	0	0	0	0
Observation0780	0	0	0	0	0	0	0	0	723.67	0	0	0	0	875.94	0	0	0	0	0	0	0	0	0	0	0	5.32	0	0	0	0	0	0	0	0	0	0	743.11	0	0	0	25.09	0	0	0	0	0	0	0	0
Observation0781	0	0	0	0	0	0	0	0	0	0	0	0	0	410.12	0	458.91	0	0	0	0	0	0	0	0	0	363.9	0	0	0	0	0	0	0	0	0	0	449.15	0	6.36	4.42	14.95	5.16	0	5.03	0	0	0	0	0
Observation0783-J	0	404.02	0	190.38	0	0	3.84	0	16.48	0	0	0	0	953.06	0	0	250.5	0	0	0	0	0	0	0	0	32.63	583.14	0	0	0	0	0	0	0	0	0	1472.51	0	0	0	30	0	0	0	166.08	0	0	0	0
Observation0785-J	0	0	0	0	0	0	0	0	50.21	0	0	0	0	296.69	0	1292.22	0	0	0	0	0	0	0	0	0	857.99	351.2	0	0	0	0	0	0	0	0	0	692.31	0	882.22	1.44	21.34	11.59	0	0	165.85	0	0	0	0.67
Observation0787-J	0	0	0	0	0	0	2.17	0	3.41	0	0	0	0	494.02	0	65.25	0	0	44.32	0	1.99	0	0	0	0	0	0	0	0	0	0	0	0	0	0	0	599.56	0	0	2.93	38.17	19.34	0	16.24	2.39	0	0	0	0
Observation0788-J	0	0	0	0	0	0	0	0	303.78	0	0	0	0	1001.77	0	0	0	0	0	0	0	0	0	0	0	282.92	243.31	0	0	0	0	0	0	0	0	0	604.86	0	0	0	10.28	0	0	0	81.18	0	0	0	0
Observation0790	0	0	0	0	0	0	0	0	1505.91	0	0	0	0	1790.82	0	0	0	0	0	0	0	0	0	0	0	0	0	0	0	0	0	0	0	0	0	0	1413.69	0	0	0	17.77	0	0	0	0	0	0	0	0
Observation0792	0	0	0	0	0	0	0	0	969.08	0	10.2	0	0	1308.93	0	433.52	0	0	0	0	0	0	0	0	0	0.77	37.5	0	0	0	0	0	0	0	0	0	1293.96	0	6.25	5.27	32.83	21.45	0	13.52	3.92	0	0	0	4.84
Observation0795	0	62.46	101.28	23.22	7.78	0	1.15	0	251.19	0	34.81	0	0	1656.58	0	0	0	0	0	0	0	0	0	0	0	0	0	0	0	0	0	0	0	0	0	0	1399.69	0	0	0	46.21	0	0	0	1.51	0	0	0	6.64
Observation3525-J	0	0	0	0	0	0	0	0	350.69	0	0	0	0	1776.69	0	0	0	0	0	0	0	0	0	0	0	0	29.72	0	0	0	0	0	0	0	0	0	1638.27	0	0	0	12.02	0	0	0	8.53	0	0	0	2.52
Observation3526-J	0	0	0	0	0	0	0	0	0	0	0	0	0	501.02	0	1265.87	0	0	0	0	0	0	0	0	0	39.37	185.96	0	0	0	0	0	0	0	0	0	1719.97	0	0	3.16	24.77	3.66	0	0	6.58	0	0	0	0
Observation3527-J	0	208.23	0	0	0	0	3.32	0	1247.94	0	0	0	0	1513.87	0	0	0	0	0	0	0	0	0	0	0	0	83.76	0	0	0	0	0	0	0	0	0	1637.07	0	0	0	66.85	0	0	0	0	0	0	0	0
Observation3528-J	0	0	0	0	0	0	0	0	0	0	0	0	0	1547.53	0	0	58.21	0	0	0	0	0	0	0	0	0	713.72	0	0	0	0	0	0	0	0	0	1509.53	0	0	0	21.5	0	0	0	166.55	0	0	0	0
Observation3529-J	0	0	0	214.25	0	0	0	0	68.38	0	0	0	5.48	1675.15	0	0	0	0	0	0	0	0	0	0	0	110.09	4.58	0	0	0	0	0	0	0	0	0	1071.39	0	8.62	0	73.57	0	0	0	40.23	0	0	0	0
Observation3530-J	0	0	0	0	0	0	0	0	0	0	0	0	0	1586.64	0	0	0	0	43.53	0	0	0	0	0	0	0	20.5	0	0	0	0	0	0	1.42	0	0	1565.59	0	0	0	113.8	7.88	0	0	10.1	0	0	0	4.5
Observation3531-J	0	0	0	0	0	0	0	0	455.6	0	0	0	0	957.68	0	786.99	0	0	0	0	0	0	0	0	0	0	0	0	0	0	0	0	0	0	0	0	1379.75	0	0	7.34	33.96	5.8	0	3.34	1.89	0	0	0	0
Observation3532-J	0	0	0	0	0	0	0	0	0	0	0	0	0	0	0	900.46	0	0	0	0	0	0	0	0	0	0	267.66	0	0	0	0	0	0	0	0	0	886.49	0	0	1.93	0	0	0	0	0	0	0	0	0
Observation3533-J	0	0	0	0	0	0	0	0	0	0	0	0	0	0	0	888.44	0	0	0	0	0	0	0	0	0	0	305.82	0	0	0	0	0	0	0	0	0	874.7	0	0	9.19	0	0	0	0	0	0	0	0	3.29
Observation3534-J	0	398.07	0	0	0	0	0.4	0	0	0	0	0	0	2.59	0	1244.31	0	0	0	0	0	0	0	0	0	0	273.23	0	0	0	0	0	0	0	0	0	1595.07	0	0	10.04	38.87	3.7	0	0	95.93	0	0	0	2.51
Observation3535-J	0	0	0	0	0	0	0	0	0	0	0	0	0	1025.64	0	626.05	0	72.91	0	0	0	0	0	0	0	0	546.58	0	0	0	0	0	0	0	0	0	1721.85	0	0	0	61.5	9.3	0	0	0	0	0	0	0
Observation3536-J	0	306.67	13.08	729.21	0	0	50.48	0	707.73	0	0	0	0	1377.94	0	0	0	0	0	0	0	0	0	0	0	0	0	0	0	0	0	0	0	0	0	0	1538.31	0	0	0	83.55	0	0	0	18.12	0	0	0	0
Observation3537-J	0	0	0	0	0	0	0	0	0	0	0	0	0	181.13	0	283.2	0	0	1263.29	0	0	0	0	0	0	0	40.95	0	0	0	0	0	0	10.39	0	0	1724.6	0	0	3.72	24.09	17.41	0	0	11.26	0	0	0	0
Observation3538-J	0	0	0	0	0	0	0	0	641.61	0	0	0	0	1644.15	0	0	0	0	3.94	0	1.48	0	0	0	0	0	25.69	0	0	0	0	0	0	0	0	0	1542.72	0	0	3.86	56.12	5.37	0	0	5.69	0	0	0	0
Observation3539-J	0	0	0	0	0	0	0	0	0	0	0	0	0	323.96	0	0	0	0	900.58	0	0	0	0	0	0	0	0	0	0	0	0	0	0	0	0	0	1222.53	0	0	0	16.87	36.84	0	0	0	0	0	0	0
Observation3540-J	0	0	0	0	0	0	0	0	0	0	0	0	5.79	443.06	0	0	0	0	0	0	0	0	0	0	0	0	164.24	0	0	0	0	0	0	0	0	0	442.39	0	19.31	0	16.28	0	0	0	5.88	0	0	0	0
Observation3640-Z	0	0	0	0	0	0	0	0	0	0	0	0	0	26.9	0	1762.02	0	0	0	0	0	0	0	0	0	28.98	48.6	0	0	0	0	0	0	3.72	0	0	1574.39	0	0	0	7.31	6.31	0	0	0	0	0	0	0
Observation3643-Z	0	0	0	0	0	0	0	0	0	0	0	0	0	43.9	0	1763.86	0	0	0	0	0	0	0	0	0	115.19	209.99	0	0	0	0	0	0	0	0	0	1647.62	0	10.64	0	5.2	11.42	0	0	0	0	0	0	0
Observation3645-Z	0	0	34	0	0	0	0	0	33.81	0	0	0	0	199.03	0	1491.67	0	2.38	6.39	0	0	0	0	0	0	0	31.56	0	0	0	0	0	0	7.35	0	0	1655.45	0	0	4.39	50.77	35.8	0	0	0	0	0	0	0
Observation3647-Z	0	0	233.15	0	0	0	0	0	368.77	0	0	0	0	604.24	0	1182.21	0	0	0	0	0	0	0	0	0	20.66	75.06	0	0	0	0	0	0	0	0	0	1196.35	0	0	2.84	32.87	9.17	0	0	4.15	0	0	0	0
Observation3649-Z	0	0	93.77	0	0	0	0	0	539.85	0	0	0	0	410.97	0	1255.5	0	0	0	0	0	0	0	0	0	0	142.99	0	0	0	0	0	0	0	0	0	1493.26	0	0	6.47	76.26	45.45	0	0	3.35	0	0	0	0
Observation3652-Z	0	39.41	0	21.36	0	0	276.66	0	255.42	0	0	0	0	666.97	0	720.02	0	0	0	0	0	0	0	0	0	0	18.08	0	0	0	0	0	0	0	0	0	1429.89	0	0	4.62	76.1	15.11	0	0	0	0	0	0	0
Observation3653-Z	0	0	0	0	0	0	0	0	0	0	0	0	0	61.37	0	203.92	0	0	0	0	0	0	0	0	0	0	13.61	0	0	0	0	0	0	1.78	0	0	265.31	0	0	7.63	12.36	14.73	0	0	0	0	0	0	0
Observation3655-Z	0	0	0	0	0	0	0	0	0	0	0	0	0	877.82	0	0	0	0	23.03	0	0	0	0	0	0	0	17.28	0	0	0	0	0	0	0	0	0	824.91	0	0	0	38.39	11.07	0	0	0	0	0	0	0
Observation3656-Z	0	0	0	0	0	0	0	0	25.34	0	0	0	0	369.43	0	382.51	0	0	0	0	0	0	0	0	0	0	52.19	0	0	0	0	0	0	0	0	0	729.69	0	0	0	19.15	16.07	0	0	0	0	0	0	0
Observation3674-J	0	0	0	0	0	0	0	0	0	0	0	0	0	461.21	0	1285.31	0	0	0	0	0	0	0	0	0	461.35	130.99	0	0	0	0	0	0	0	0	0	1003.34	0	0	12.35	31.48	7.08	0	0	0	0	0	0	0
Observation3675-J	0	0	0	0	0	0	0	0	0	0	0	0	0	480.65	0	0	0	0	0	0	0	0	0	0	0	0	0	0	0	0	0	0	0	0	0	0	374.76	0	0	0	0	0	0	0	0	0	0	0	0
Observation3676-J	0	0	0	0	0	0	0	0	0	0	0	0	0	1302.06	0	0	0	0	0	0	0	0	0	0	0	0	42.87	0	0	0	0	0	0	0	0	0	1145.52	0	0	0	16.73	0	0	0	0	0	0	0	0
Observation3677-J	0	0	0	0	0	0	0	0	816.58	0	0	0	0	1792.34	0	0	0	0	0	0	0	0	0	0	0	0	113.21	0	0	0	0	0	0	0	0	0	1473.48	0	0	0	6.32	0	0	0	7.37	0	0	0	0
Observation3678-J	0	0	0	0	0	0	0	0	0	0	0	0	0	1142.4	0	550.08	0	0	0	0	0	0	0	0	0	0	398.03	0	0	0	0	0	0	0	0	0	1638.71	0	0	19.2	38.7	14.72	0	0	27.75	0	0	0	0
Observation3679-J	0	277.72	0	50.24	0	0	1.69	0	893.38	0	0	0	0	1434.17	0	0	0	0	0	0	0	0	0	0	0	0	14.86	0	0	0	0	0	0	0	0	0	1454.96	0	0	0	78.51	0	0	0	0	0	0	0	0
Observation3680-J	0	74.23	0	379.25	0	0	22.08	0	0	0	0	0	8.96	1425.29	0	200.05	0	0	0	0	0	0	0	0	0	0	103.71	0	0	0	0	0	0	0	0	0	1542.07	0	0	1.96	68.84	3.72	0	0	16.28	0	0	0	0
Observation3681-J	0	0	0	0	0	0	0	0	97.71	0	0	0	0	856.91	0	737.38	0	0	2.02	0	0	0	0	0	0	0	77.39	0	0	0	0	0	0	0	0	0	1459.91	0	0	9.5	104.86	21.91	0	0	51.97	0	0	0	27.31
Observation3682-J	0	0	0	0	0	0	0	0	0	0	0	0	0	635.99	0	0	0	0	0	0	0	0	0	0	0	0	215.92	0	0	0	0	0	0	0	0	0	614.23	0	0	0	22.59	0	0	0	38.44	0	0	0	0
Observation3683-J	0	0	0	0	0	0	0	0	79.44	0	0	0	0	1014.3	0	0	0	0	3.85	0	13.79	0	0	0	0	0	194.3	0	0	0	0	0	0	0	0	0	1024.34	0	0	0	43.23	5.79	0	0	0	0	0	0	0
Observation3684-J	0	405.92	0	350.01	0	0	0.47	0	131.05	0	0	0	0	1284.07	0	0	0	0	0	0	0	0	0	0	0	45.92	0	0	0	0	0	0	0	0	0	0	1494.53	0	0	0	64.1	0	0	0	18.49	0	0	0	3.05
Observation3685-J	0	0	0	0	0	0	7.01	0	0	0	0	0	0	1407.6	0	0	0	0	209.87	0	130	0	0	0	0	0	197.14	0	0	0	0	0	0	0	0	0	1745.45	0	0	0	34.17	7.55	0	0	5.29	0	0	0	1.75
Observation3686-J	0	377.16	39.94	822.76	0	0	68.49	0	100.08	0	0	0	0	1295.5	0	0	0	0	0	0	0	0	0	0	0	0	0	0	0	0	0	0	0	0	0	0	1606.5	0	0	0	107.4	0	0	0	5.18	0	0	0	8.66
Observation3687-J	0	0	19.17	0	0	0	0	0	0	0	0	0	0	1411.37	0	0	0	0	337.98	0	0	0	0	0	0	0	0	0	0	0	0	0	0	0	0	0	1726.81	0	0	0	37.89	11.39	0	0	1.9	0	0	0	0
Observation3688-J	0	109.02	58.22	116.66	0	0	120.68	0	301.63	0	0	0	0	1424.57	0	0	0	0	0	0	0	0	0	0	0	0	0	0	0	0	0	0	0	0	0	0	1445.44	0	0	0	95.07	0	0	0	11.31	0	0	0	2.52
Observation3689-J	0	0	0	0	0	0	0	0	0	0	0	0	0	0	0	151.21	0	0	0	0	0	0	0	0	0	0	0	0	0	0	0	0	0	0	0	0	151.18	0	0	0	0	0	0	0	0	0	0	0	0
Observation3690-J	0	9.64	0	206.64	0	0	162.07	0	0	0	0	0	0	1645.91	0	0	0	0	38.81	0	0	0	0	0	0	0	0	0	0	0	0	0	0	0	0	0	1689.26	0	0	0	76.61	8.99	0	0	9.59	0	0	0	2.61
Observation3691-J	0	0	0	0	0	0	0	0	0	0	0	0	0	659.11	0	0	999.72	0	0	0	0	0	0	0	0	0	1075.96	0	0	0	0	0	0	0	0	0	1632.98	0	0	0	72.74	0	0	0	49.86	0	0	0	0
Observation3692-J	0	0	0	0	0	0	0	0	0	0	0	0	0	1531.71	0	0	151.25	0	0	0	0	0	0	0	0	170.75	137.61	0	0	0	0	0	0	0	0	0	1323.16	0	0	0	92.59	0	0	0	10.94	0	0	0	8.46
Observation3693-J	0	0	0	0	0	0	0	0	0	0	0	0	0	1563.64	0	0	70.37	0	0	0	0	0	0	0	0	753.77	118.54	0	0	0	0	0	0	0	0	0	524.81	0	0	0	100.33	0	0	0	49.85	0	0	0	0
Observation3694-J	0	0	0	0	0	0	0	0	0	0	0	0	0	827.31	0	717.02	0	0	0	0	0	0	0	0	0	0	0	0	0	0	0	0	0	0	0	0	1352.4	0	0	0	219.92	9.01	0	0	12.41	0	0	0	0
Observation3695-J	0	0	0	0	0	0	0	0	0	0	0	0	0	0	0	1695.57	0	0	29.89	0	0	0	0	0	0	308.39	0	0	0	0	0	0	0	0	0	0	1358.35	0	0	13.31	0	8.71	0	0	41.86	0	0	0	0
Observation3696-J	0	306.37	0	728.24	0	0	0.28	0	0	0	0	0	0	482.34	0	724.36	0	0	35.38	0	22.73	0	0	0	0	0	0	0	0	0	1.6	0	0	0	0	0	1538.21	0	0	18.82	93.07	41.39	0	37.51	10.89	0	0	0	1.33
Observation3697-J	0	0	0	0	0	0	76.01	0	0	0	0	0	0	379.76	0	1185.22	0	0	0	0	44.66	0	0	0	0	0	0	0	0	0	0	0	0	0	0	0	1603.07	0	0	16.93	113.59	13.12	0	14.01	22.05	0	0	0	3.48
Observation3698-J	0	981.2	0	27.14	0	0	5.6	0	0	0	0	0	0	777.16	0	0	0	0	0	0	0	0	0	0	0	73.61	0	0	0	0	0	0	0	0	0	0	1674.33	0	0	0	34.95	0	0	0	3.27	0	0	0	0
Observation3699-J	0	211.11	0	29.86	0	0	0	0	0	0	0	0	0	1425.75	0	0	79.22	0	0	0	0	0	0	0	0	1102.68	69.03	0	0	0	0	0	0	0	0	0	574.69	0	0	0	43.03	0	0	0	42.77	0	0	0	0
Observation3700-J	0	0	0	0	0	0	0	0	0	0	0	0	0	1612.82	0	0	145.53	0	0	0	0	0	0	0	0	31.13	629.56	0	0	0	0	0	0	0	0	0	1726.96	0	3.08	0	27.75	0	0	0	9.48	0	0	0	3.55
Observation3701-J	0	0	0	0	0	0	0	0	0	0	0	0	0	1578.51	0	0	122	0	15.66	0	0	0	0	0	0	183.67	347.16	0	0	0	0	0	0	0	0	0	1410.96	0	0	0	60.35	9.36	0	0	8.41	0	0	0	5.56
Observation3702-J	0	0	0	0	0	0	0	0	0	0	0	0	6.79	1209.6	259.99	0	52.78	0	51.02	47.9	0	0	0	0	6.09	69.16	464.05	0	0	0	0	0	0	0	0	0	1400.48	0	0	0	87.19	20.98	0	5.29	51.18	0	0	0	3.44
Observation3703-J	0	558.61	0	0	0	0	8.71	0	299.79	0	0	0	0	1098.64	0	0	111.48	0	0	0	0	0	0	0	58.01	0	326.24	0	0	0	0	0	0	0	0	0	1765.95	0	0	0	41.63	0	0	0	7.13	0	0	0	0
Observation3704-J	0	253	0	262.78	0	0	312.35	0	0	0	0	0	0	1062.65	329.1	0	0	0	0	0	0	0	0	0	5.55	49.94	76.48	0	0	0	0	0	0	0	0	0	1512.11	0	0	0	118.41	0	0	0	25.4	0	9.19	0	0
Observation3788-J	0	0	0	0	0	0	0	0	0	0	0	0	0	271.84	0	1492.34	0	0	0	0	0	0	0	0	0	0	0	0	0	0	0	0	0	0	0	0	1266.99	0	0	0.45	27.04	0	0	0	10.44	0	0	0	22.97
Observation3791-J	0	30.23	0	0	0	0	100.82	0	0	0	0	0	0	111.66	0	1591.71	0	0	0	0	0	0	0	0	0	1041.22	12.17	0	0	0	0	0	0	0	0	0	656.53	0	0	11.31	40.76	2.2	0	0	2.96	0	0	0	0
Observation3793-J	0	61.5	0	179.34	0	0	2.57	0	0	0	0	0	0	1281.49	0	94.07	0	0	0	0	13.48	0	0	0	0	10.29	9.83	0	0	0	0	0	0	0	0	0	1348.39	0	0	2.53	280.85	6.08	0	9.04	19.18	0	0	0	9
Observation3795-J	0	0	0	0	0	0	60.05	0	1437.69	0	0	0	0	1707.01	0	0	0	0	0	0	0	0	0	0	0	383.48	0	0	0	0	0	0	0	0	0	0	1192.38	0	0	0	89.72	0	0	0	0	0	0	0	9.85
Observation3797-J	0	61.38	0	36.35	0	0	3.5	0	0	0	0	0	0	1317.5	0	0	51.63	0	0	0	0	0	0	0	0	0	1087.33	0	0	0	0	0	0	0	0	0	1372.33	0	0	0	145.54	0	0	0	204.06	0	0	0	3.3
Observation3799-J	0	9.45	0	748.45	0	0	26.85	0	0	0	0	0	0	1507.21	0	0	0	0	0	0	0	0	0	0	0	0	0	0	0	0	0	0	0	0	0	0	1498.4	0	0	33.97	207.59	6.92	0	0	5.42	0	0	0	1.47
Observation3801-J	0	0	0	0	0	0	67.67	0	0	0	0	0	6.75	1073.9	0	23.09	0	0	0	0	0	0	0	0	0	107.27	106.22	0	0	0	0	0	0	0	0	0	980.72	0	0	0	521.79	20.1	0	0	122.92	0	0	0	2.18
Observation3803-J	0	0	0	0	0	0	0	0	0	0	0	0	0	892.39	455.64	0	316.05	0	0	0	0	0	0	0	0	222.55	489.42	0	0	0	0	0	0	0	0	0	1398.43	0	0	0	51.77	0	0	0	78.69	0	0	0	0
Observation3804-J	0	0	0	2.29	0	0	12.23	0	0	0	0	0	0	1541.74	73.9	0	8.63	0	56	0	0	0	0	0	0	1018.28	22.9	0	0	0	0	0	0	0	0	0	587.92	0	0	0	74.98	7.86	0	0	30.44	0	0	0	0
Observation3805-J	0	0	0	0	0	0	0	0	0	0	0	0	0	598.73	0	0	1096.26	0	0	0	0	0	0	0	4.04	102.87	1064.52	0	0	0	0	0	0	0	0	0	1584.93	0	0	0	39.69	0	0	0	53.01	0	0	0	0
Observation3806-J	0	0	0	0	0	0	0	0	0	0	0	0	3.66	393.28	851.85	0	0	0	9.32	487.3	0	0	0	0	0	6.02	172.27	0	0	0	0	0	0	0	0	0	1659.35	0	0	0	23.71	13.52	0	4.9	11.05	0	0	0	0
Observation3807-J	0	0	0	0	0	0	0	0	0	0	0	0	0	1670.81	0	0	0	0	0	0	0	0	0	0	6.14	122.35	116.19	0	0	0	0	0	0	0	0	0	1212.03	0	0	0	115.65	0	0	0	9.16	0	0	0	0.68
Observation3808-J	0	441.38	0	0	0	0	6.4	0	0	0	0	0	0	1310.71	0	0	0	0	0	0	0	0	0	0	0	8.53	1.59	0	0	0	0	0	0	0	0	0	1527.7	0	0	0	40.21	0	0	0	3.47	0	1.91	0	5.03
Observation3809-J	0	465.09	15.84	710.67	0	0	8.09	0	0	0	0	0	0	1246.14	0	0	0	0	0	0	0	0	0	0	0	0	0	0	0	0	0	0	0	0	0	0	1652.32	0	0	0	75.73	0	0	0	6.35	0	0	0	0
Observation3818-Z	0	0	0	0	0	0	0	0	4.16	0	0	0	0	423.1	0	563.69	0	0	0	0	0	0	0	0	0	379.22	7.6	0	0	0	0	0	0	0	0	0	608.01	0	0	12.14	4.42	13.22	0	0	0	0	0	0	4.76
Observation3819-Z	0	0	0	0	0	0	0	0	54.83	0	0	0	0	748.57	0	0	0	0	0	0	0	0	0	0	0	422.97	215.19	0	0	0	0	0	0	0	0	0	254.69	0	0	0	25.65	0	0	0	4.36	0	0	0	0
Observation3820-Z	0	310.6	0	268.62	0	0	0.48	0	314.91	0	0	0	0	1353.62	0	0	0	0	0	0	0	0	0	0	0	73.51	78.17	0	0	0	0	0	0	0	0	0	1498.01	0	0	0	102.75	0	0	0	23.19	0	0	0	0
Observation3821-Z	0	0	0	0	0	0	0	0	316.41	0	0	0	0	1038.71	0	448.84	0	0	42.83	0	0	0	0	0	0	0	144.57	0	0	0	0	0	0	0	0	0	1352.87	0	5.22	2.03	121.1	17.87	0	0	97.86	0	0	0	8.16
Observation3822-Z	0	0	0	0	0	0	0	0	77.3	0	0	0	0	471.75	0	436.66	0	0	37.72	0	0	0	0	0	0	0	0	0	0	0	0	0	0	0	0	0	932.78	0	3.99	27.9	124.53	33.11	0	0	0	0	0	0	0
Observation3823-Z	0	33.56	0	0	0	0	0.49	0	111.94	0	0	0	0	356.65	0	212.02	0	0	0	0	0	0	0	0	0	95.32	0	0	0	0	0	0	0	0	0	0	506.38	0	0	4.53	53.47	3.69	0	0	1	0	0	0	5.56
Observation3824-Z	0	130.99	0	297.78	0	0	100.85	0	139.21	0	0	0	0	1399.38	0	0	0	0	0	0	0	40.2	0	0	0	0	3.11	0	0	0	0	0	0	0	0	0	1575.65	0	0	0	174.74	0	0	0	10.42	0	0	0	0
Observation3825-Z	0	25.8	0	27.76	0	0	13.84	0	69.9	0	0	0	0	1500.63	0	0	0	0	16.72	0	0	0	0	0	0	0	46.5	0	0	0	0	0	0	0	0	0	1542.26	0	0	0	211.38	13.79	0	0	6.29	0	0	0	5.99
Observation3826-Z	0	0	0	404.91	0	0	0	0	619.18	0	0	0	0	761.76	0	0	0	0	0	0	0	0	0	0	0	12.81	0	0	0	0	0	0	0	0	0	0	747.92	0	0	0	33.67	0	0	0	0	0	0	0	5.65
Observation3827-Z	0	0	0	0	0	0	0	0	361.79	0	0	0	0	507.4	0	0	0	0	0	0	0	0	0	0	0	0	128.31	0	0	0	0	0	0	0	0	0	508.08	0	0	0	31.22	0	0	0	0	0	0	0	2.1
Observation3828-Z	0	0	0	0	0	0	0	0	282.83	0	0	0	0	317.2	0	0	0	0	94.2	0	0	0	0	0	0	0	0	0	0	0	0	0	0	0	0	0	411.89	0	0	0	32.36	16.87	0	0	8.91	0	0	0	0
Observation3829-J	0	328.34	0	0	0	0	129.79	0	0	0	0	0	0	1050.89	373.93	0	0	0	0	0	0	0	0	0	0	710.51	32.13	0	0	0	0	0	0	0	0	0	1038.88	0	0	0	34.82	0	0	0	15.56	0	0	0	0
Observation3830-J	0	0	0	0	0	0	0	0	48.62	0	0	0	6.94	1252.27	146.77	0	135.62	0	9.97	0	126.89	0	0	0	0	575.52	298.39	0	0	0	0	0	0	0	0	0	1027.11	0	0	0	67.54	6.19	0	0.23	39.59	0	0	0	0
Observation3831-J	0	0	0	0	0	0	0	0	0	0	0	0	0	355.99	0	0	963.02	0	0	450.15	0	0	0	0	0	63.47	1165.7	0	0	0	0	0	0	0	0	0	1640.57	0	0	0	21.23	7.1	0	0.32	1.65	0	0	0	0
Observation3832-J	0	0	0	0	0	0	0	0	0	0	0	0	0	708.95	75.11	0	0	0	111.62	778.69	0	0	0	0	0	166.66	0	0	0	0	0	0	0	0	0	0	1377.97	0	0	0	84.08	29.53	0	3.2	2.43	0	1.93	0	0
Observation3833-J	0	0	0	0	0	0	0	0	0	0	0	0	0	1029.06	509.72	0	0	0	156.24	0	0	0	0	0	0	112.44	0	0	0	0	0	0	0	0	0	0	1557.37	0	0	0	86.61	8.53	0	0	2.71	0	0	0	3.06
Observation3834-J	0	491.62	0	0	0	0	21.49	0	0	0	0	0	0	843.7	0	0	313.12	0	0	0	0	0	0	0	0	78.01	376.76	0	0	0	0	0	0	0	0	0	1564.59	0	0	0	81.2	0	0	0	60.34	0	0	0	0
Observation3835-J	0	598.43	0	260.88	0	0	506.66	0	0	0	0	0	3.97	1113.12	0	0	0	0	0	0	0	0	0	0	1.77	14.61	0	0	0	0	0	0	0	0	0	0	1585.27	0	0	0	52.87	0	0	0	20.16	0	0	0	0
Observation3876-J	0	0	0	0	0	0	0	0	0	0	0	0	0	0	0	1808.29	0	0	0	0	0	0	0	0	0	0	0	0	0	0	0	0	0	0	0	0	1635.92	0	0	0	0	0	0	0	0	0	0	0	0
Observation3877-J	0	0	0	0	0	0	0	0	0	0	0	0	0	0	0	1761.36	0	0	0	0	0	0	0	0	0	0	172.71	0	0	0	0	0	0	0	0	0	1759.59	0	0	18.76	0	0	0	0	15.97	0	0	0	3.63
Observation3878-J	0	0	0	0	0	0	0	0	0	0	0	0	0	423.63	0	1177.66	0	135.65	0	0	0	0	0	0	0	0	509.56	0	0	0	0	0	0	0	0	0	1714.2	0	0	6.8	46.67	13.52	0	0	0	0	0	0	0
Observation3879-J	0	0	0	0	0	0	0	0	0	0	0	0	0	0	0	1783.2	0	0	0	0	0	0	0	0	0	0	27.07	0	0	0	0	0	0	0	0	0	1782.29	0	0	5.95	0	0	0	0	10.01	0	0	0	6.97
Observation3880-J	0	0	0	0	0	0	0	0	0	0	0	0	0	0	0	1792.06	0	0	0	0	0	0	0	0	0	0	121.81	0	0	0	0	0	0	0	0	0	1763.39	0	0	5.28	0	0	0	0	2.13	0	0	0	0
Observation3881-J	0	170.1	0	677.89	0	0	331.39	0	0	0	0	0	0	1322.49	0	66.75	0	0	3.6	0	0	0	0	0	0	0	0	0	0	0	0	0	0	0	0	0	1547.9	0	0	3.08	184.05	10.95	0	0	3.13	0	0	0	1.71
Observation3882-J	0	0	0	739.09	0	0	15.58	0	0	0	0	0	0	874.66	5.72	799.94	0	0	0	0	0	0	0	0	0	0	312.99	0	0	0	0	0	0	0	0	0	1676.14	0	0	6.79	79.42	2.48	0	0	2.42	0	0	0	0
Observation3883-J	0	0	0	0	0	0	0	0	0	0	0	0	0	1257.37	0	106.4	57.14	0	2.38	0	0	0	0	0	0	16.32	443.84	0	0	0	0	0	0	0	0	0	1333.84	0	0	0	134.69	15.41	0	0	201.4	0	0	0	0.74
Observation3885-J	0	0	0	0	0	0	13.35	0	0	0	0	0	0	1576.18	0	0	0	0	20.14	0	0	0	0	0	0	510.65	42.26	0	0	0	0	0	0	0	0	0	959.17	0	0	0	127.32	9.54	0	0	51.25	0	0	0	2.94
Observation3887-J	0	0	0	0	0	0	0	0	0	0	0	0	0	1597.48	0	145.19	0	0	0	0	0	0	0	0	0	746.05	0	0	0	0	0	0	0	0	0	0	881.67	0	0	0.31	49.2	1.67	0	0	2.69	0	0	0	3.91
Observation3889-J	0	0	0	0	0	0	18.92	0	0	0	0	0	0	843.52	0	0	796.27	0	0	0	0	0	0	0	0	0	1238.31	0	0	0	0	0	0	0	0	0	1633.32	0	0	0	96.27	3.82	0	0	53.04	0	0	0	2.3
Observation3891-J	0	0	0	0	0	0	0	0	39.66	0	0	0	0	1454.12	0	153.47	4.91	0	0	0	0	0	0	0	0	123.73	71.53	0	0	0	0	0	0	0	0	0	1211.33	0	0	0	154.83	7.03	0	0	13.22	0	2.15	0	13.4
Observation3893-J	0	0	0	207.77	0	0	6.94	0	0	0	0	0	0	1520.11	0	0	0	0	0	0	0	0	0	0	0	0	0	0	0	0	0	0	0	0	0	0	1412.97	0	0	0	244.46	7.31	0	0	10.99	0	0	0	3.53
Observation3895-J	0	0	0	265.94	0	0	51.37	0	0	0	0	0	0	1444.87	0	0	0	0	0	0	0	0	0	0	0	88.19	0	0	0	0	0	0	0	0	0	0	1342.89	0	0	0	314.11	0	0	0	19.96	0	0	0	0
[truncated: 13 more columns]

## Sheet: tab 3
obs	Feeding while hanging	Feeding while sitting	drinking	chewing	licking the food residue	eating the catched from the body	picking the food	feeding while sitting on aboard	embracing with conspecifies	licking the genital	button present	mounting	copulation	sitting rest	siiting rest but face the wall	siiting on aboard	lying rest	lying on aboard	climbing rest	hanging rest on chain	hanging rest on skylight	sitting and sleeping	hanging rest on the windport	nursing the baby	holding the baby	mutual grooming	being groomed	driving	fighting	filght	forelegs pull	threaten	bite	being invaded	position shift	alert jump	watching the company	involuntary call	lips smacking	walking on aboard	walking	climbing	walking on the iron chain	hanging walk on the skylight	standing	quiver	play	lick the hair	scratching by the hind legs
Observation0604	0	0	0	0	0	0	0	0	0	0	0	0	0	1766	0	0	0	0	0	0	0	0	0	0	0	0	0	0	0	0	0	0	0	0	0	0	1376.15	0	21.87	0	35.67	0	0	0	10.98	0	0	0	7.62
Observation0605	0	0	0	0	0	0	0	0	0	0	0	0	0	1825.76	0	0	0	0	0	0	0	0	0	0	0	364.18	105.23	0	0	0	0	0	0	0	0	0	888.2	0	0	0	34.03	0	0	0	0	0	0	0	19.35
Observation0606	0	0	0	0	0	0	0	0	0	0	0	0	0	244.27	0	0	0	0	0	0	0	0	0	0	0	0	72.44	0	0	0	0	0	0	0	0	0	244.21	0	0	0	0	0	0	0	0	0	0	0	0
Observation0607	0	0	0	0	0	0	0	0	0	0	21.3	0	0	1539.81	0	0	0	0	0	0	0	0	0	0	0	0	127.16	0	0	0	0	0	0	0	0	0	711.37	0	0	0	9.21	0	0	0	0	0	0	0	11.85
Observation0608	0	0	0	0	0	0	0	0	0	0	0	0	0	1811.04	0	0	0	0	0	0	0	0	0	0	0	0	0	0	0	0	0	0	0	0	0	0	921.05	0	0	0	6.94	0	0	0	0	0	0	0	0
Observation0609	0	0	0	0	0	0	0	0	0	0	0	0	6.93	1708.6	0	0	0	0	0	0	0	0	0	0	0	0	0	0	0	0	0	0	0	0	0	0	1685.51	0	0	0	90.93	0	0	0	0	0	0	0	0
Observation0610	0	0	0	0	0	0	0	0	0	0	0	0	0	484.81	0	0	0	0	0	0	0	0	0	0	0	0	0	0	0	0	0	0	0	0	0	0	462.36	0	0	0	7.19	0	0	0	0	0	0	0	0
Observation0611	0	384.16	0	721.86	0	0	0	0	0	0	0	0	0	920.52	0	0	0	0	0	0	0	0	0	0	0	0	0	0	0	0	0	0	0	0	0	0	1165.47	0	0	0	33.66	0	0	0	0	0	0	0	0
Observation0612	0	0	38.6	0	0	0	0	0	0	0	0	0	0	1775.78	0	0	0	0	0	0	0	0	0	0	0	0	636.12	0	0	0	0	0	0	0	0	0	417.3	0	0	0	38.36	0	0	0	0	0	0	0	0
Observation0613	0	0	0	0	0	0	0	0	358.17	0	0	0	0	1470.64	0	348.55	0	0	0	0	0	0	0	0	0	0	0	0	0	0	0	0	0	0	0	0	1586.94	0	14.7	2.86	34.36	13.04	0	0	0	0	0	0	0
Observation0614	0	0	0	0	0	0	0	0	732.75	0	0	0	0	1006.3	0	159.15	0	0	0	0	0	0	0	0	0	223.78	0	0	0	0	0	0	0	0	0	0	530.02	0	5.5	3.61	14.23	7.81	0	0	0	0	9.58	0	0
Observation0615	0	554.54	0	0	0	0	0	0	0	0	0	0	0	0	0	23.07	0	0	0	0	0	0	0	0	0	0	0	0	0	0	0	0	0	0	0	0	566.57	0	0	4.66	7.34	7.2	0	0	0	0	0	0	0
Observation0616	0	0	0	0	0	0	0	0	96.08	0	0	0	0	463.13	0	556.7	0	0	0	0	0	0	0	0	0	139.02	79.73	0	0	0	0	0	0	0	0	0	553.74	0	0	0	21.13	3.78	0	0	0	0	0	2.61	0
Observation0617	0	0	0	0	0	0	0	0	0	0	0	0	0	719.43	0	0	0	0	0	0	0	0	0	0	0	511.38	169.53	0	0	0	0	0	0	0	0	0	59.42	0	0	0	4.33	0	0	0	0	0	0	0	0
Observation0618	0	0	0	0	0	0	0	0	0	0	0	0	0	1295.33	0	79.56	0	0	321.07	0	0	0	0	0	0	467.42	55.7	0	0	0	0	0	0	0	0	0	836.38	0	0	6.42	47.76	50.16	0	0	0	0	3.59	0	0
Observation0619	0	0	0	0	0	0	0	0	712.37	0	0	0	4.91	960.32	0	498.84	0	0	178.54	0	0	0	0	0	0	268.75	30.64	1.97	0	0	0	0	0	0	0	0	921.33	0	0	3.95	82.91	71.42	0	0	5.3	0	34.85	0	0
Observation0620	0	0	0	0	0	0	1.86	0	0	0	0	0	0	941.68	0	619.99	0	0	83.35	0	0	0	0	0	0	14.27	0	0	0	0	0	1.01	0	0	0	0	1065.87	4.92	0	16.72	99.49	42.73	0	0	0	0	0	0	4.82
Observation0621	0	457.84	69.61	193.05	0	0	84.26	0	0	0	0	0	0	1003.99	21.73	121.17	0	0	0	0	0	0	0	0	0	57.77	0	0	0	0	0	0	0	0	0	0	1164.19	0	0	15.46	138.23	7.32	0	24.25	8.82	0	95.31	0	0
Observation0630-J	0	0	0	0	197.37	0	0	0	229.85	0	1.64	0	0	1448.14	0	0	0	0	0	0	0	0	0	0	0	0	152.55	0	0	0	0	0	0	0	0	0	1412.05	0	0	0	23.6	0	0	0	322.05	0	0	0	1.65
Observation0631-J	0	0	0	0	453.63	0	1.06	0	276.81	0	6.82	0	0	1124.12	0	0	0	0	0	0	0	0	0	0	0	0	47.28	0	0	0	0	0	0	0	0	0	1083.31	0	0	0	65.01	0	0	0	601.83	0	0	2.25	0
Observation0632	0	254.21	88.76	364.32	58.29	0	18.72	0	0	0	65.21	0	0	1215.6	0	0	0	0	0	0	0	0	0	0	0	5.97	208.68	0	0	0	0	0	0	0	0	0	1355	0	0	0	174.36	0	0	0	98.49	0	0.92	0	0
Observation0633	0	0	0	0	366.43	0	0	0	820.07	0	0	0	0	1772.4	0	0	0	0	0	0	0	0	0	0	0	0	0	0	0	0	0	0	0	0	0	0	1255.51	0	0	0	36.72	0	0	0	6.87	0	0	0	5.53
Observation0634	0	0	73.69	0	0	0	1.31	0	281.26	0	0	0	5.02	484.98	0	1240.58	0	0	0	0	0	0	0	0	0	165.08	5.41	0	0	0	0	0	0	0	0	0	1443.21	0	0	13.41	66	3.67	0	0	0	0	0	0	5.84
Observation0635	0	249.69	0	0	15.55	0	0	0	1315.53	0	0	0	0	1421.19	0	4.02	0	0	0	0	0	0	0	0	0	0	0	0	0	0	0	0	0	0	0	0	1527.72	0	4.83	2.71	84.08	9.55	0	44.72	0	0	2.7	0	0
Observation0636	0	329.35	154.37	325.64	0	0	302.52	0	88.27	0	0	0	0	1248.69	0	3.18	0	0	0	0	0	0	0	0	0	0	0	0	0	0	0	0	0	0	0	0	1060.57	0	0	5.73	205.03	0.98	0	0	11.55	0	0	0	2.95
Observation0637	0	0	85.87	0	565.49	0	2.18	0	484.84	0	0	0	0	1289.49	0	170.9	0	0	0	0	1.44	0	0	0	0	0	0	0	0	0	0	0	0	0	0	0	979.72	0	0	0	83.36	2.4	0	19.06	239.31	0	2.32	0	4.78
Observation0638-J	0	0	66.2	0	16.99	0	0	0	163.99	0	0	0	0	348.7	0	1377.96	0	0	0	0	0	0	0	0	0	0	182.49	0	0	0	0	0	0	0	0	0	1656.77	0	0	2.06	35.97	2.36	0	0	27.68	0	0	0	0
Observation0639-J	0	393.41	0	147.08	65.88	0	3.32	0	370.54	0	0	0	0	820.99	0	203.15	0	0	67.62	0	38.55	0	0	0	0	0	0	0	0	0	0	0	0	0	0	0	1516.89	0	0	0	131.74	16.02	0	4.19	80.81	0	0	0	0
Observation0640-J	0	0	47.26	0	21.03	0	0	0	1245.58	0	0	0	0	1669.18	0	5.12	0	0	2.55	0	0	0	0	0	0	0	1.5	0	0	0	0	0	0	0	0	0	1614.2	0	0	0	92.05	6.44	0	0	11.94	0	0	0	0
Observation0641-J	0	0	30.93	0	69.14	0	0	0	994.47	0	0	0	0	1435.11	0	150.3	0	0	0	0	1.54	2	0	0	0	0	65.83	0	0	0	0	0	0	0	0	0	1545.34	0	0	1.5	96.34	9.49	0	10.76	75.66	0	0	0	0
Observation0642-J	0	0	0	0	124.96	0	14.22	0	0	0	0	0	0	802.15	0	9.98	0	0	0	0	0	0	0	0	0	0	0	0	0	0	0	0	0	0	0	0	809.56	0	0	0	68.38	2.87	0	0	149.15	0	3.43	0	0
Observation0643-J	0	81.92	80.08	163.83	0	0	59.46	0	0	0	0	0	0	521.83	0	0	0	0	1.06	0	0	0	0	0	0	0	0	0	0	0	0	0	0	0	0	0	462.41	0	0	0	110.58	7.39	0	0	18.29	0	0	0	0
Observation0644-J	0	0	51.45	182.3	0	0	875.79	0	77.67	0	0	0	0	1647.34	0	0	0	0	0	0	0	0	0	0	0	59.42	0	0	0	0	0	0	0	0	0	0	875.58	0	0	0	110.11	0	0	0	11	0	0	0	4.88
Observation0670-J	0	0	0	0	207.34	0	0	0	593.41	0	0	0	0	1369.38	0	169.82	0	0	0	0	0	0	0	0	0	0	37.02	0	0	0	0	10.79	0	0	0	0	1491.02	0	0	1.08	33.28	3.39	0	0	209.13	0	0	1.21	0
Observation0671-J	0	0	99.91	0	43.51	0	0	0	103.5	0	0	0	0	274.77	0	1334.74	0	0	0	0	0	0	0	0	0	0	0	0	0	0	0	0	0	0	0	0	1468.29	0	0	12.1	92.86	7.67	0	2.86	56.03	0	0	15.6	8.01
Observation0672-J	0	288.88	57.47	464.69	35.59	0	3.78	0	0	0	0	0	0	1015.83	0	318.1	0	0	0	0	0	0	0	0	0	0	6.08	0	0	0	0	0	0	0	0	0	1552.06	0	0	1.42	115	3.24	0	0	36.38	0	3.78	0	2.38
Observation0673	0	0	51.74	0	134.96	0	0	0	1164.48	0	0	0	0	1466.69	0	131.2	0	0	40.33	0	0	0	0	0	0	0	0	0	0	0	0	0	0	0	0	0	1454.46	0	0.99	8.08	75.03	26.77	0	0	75.62	0	0.86	0	0
Observation0674	0	0	0	0	87.12	0	69.77	0	42.76	0	0	0	0	790.73	0	228.51	0	0	7.01	0	0	0	0	0	0	0	0	0	0	0	0	0	0	1.14	0	0	791.29	0	7.45	4.84	50.7	7.11	0	0	2.08	0	0	17.3	3.37
Observation0675	0	0	0	0	0	0	0	0	392.75	0	0	0	0	548.48	0	98.21	0	0	0	0	0	0	0	0	0	0	11.6	0	0	0	0	0	0	0	0	0	553.72	0	0	2.48	74.9	0	0	0	0	0	1	0	3.25
Observation0676	0	148.53	71.12	287.78	0	0	35.35	0	419.13	0	0	0	0	1383.61	0	0	0	0	0	0	0	0	0	0	0	0	0	2.38	0	0	0	7.45	0	0	0	0	1268.3	0	0	0	249.1	5	0	0	2.3	0	0	3.29	5.46
Observation0677	0	0	133.91	138.13	64.58	0	250.12	0	0	0	0	0	3.87	1350.71	0	40.88	0	0	8.11	0	0	0	0	0	0	0	0	68.04	1.04	0	0	105.48	0	0	0	0	826.37	0	10.2	1.85	258.79	78.74	0	0	25.49	0	0	0	8.9
Observation0700-J	0	0	0	0	0	0	0	0	0	0	0	0	0	1581.2	0	0	0	0	61.61	0	0	0	0	26.27	0	166.75	56.29	0	0	0	0	0	0	0	0	0	821.98	0	2.98	0	120.02	20.02	0	0	11.39	0	0	0	0
Observation0701	0	493.6	0	277.46	0	0	1.91	0	12.97	0	0	0	0	1213.89	0	0	0	0	0	0	0	0	0	2.35	0	63.68	0	0	0	0	0	2.77	0	0	0	0	1350.32	0	4.38	0	93.98	0	0	0	0	0	135.51	0	0
Observation0702	0	77.19	0	393.27	0	0	69.37	0	0	0	80.94	0	0	1560.8	0	0	0	0	0	0	0	0	0	0	0	0	803.15	0	0	0	0	0	0	0	0	0	1426.25	0	4.6	0	63.07	0	0	0	17.15	0	2.49	0	3.09
Observation0703	0	0	0	0	0	0	0	0	733.83	0	48.45	0	0	1643.79	0	0	0	0	23.88	0	0	0	0	0	0	115.87	558.44	0	0	0	0	0	0	0	0	0	1111.61	0	9.71	0	50.4	18.92	0	0	15.5	0	132.72	0	4.03
Observation0704	0	0	0	0	0	0	0	0	0	0	0	0	0	1682.06	0	0	0	0	54.81	0	0	0	0	4.77	0	45.21	338.73	0	0	0	0	0	0	0	0	0	1005.32	0	11.63	0	54.02	13.41	0	0	0	0	0	0	7.77
Observation0705	0	0	0	0	0	0	0	0	733.98	0	0	0	0	1702.93	0	0	0	0	0	0	0	0	0	0	0	498.33	34.2	0	0	0	0	0	0	0	0	0	782.77	0	0	0	97.5	0	0	0	0	0	0.54	0	0
Observation0706	0	198.55	0	0	0	0	6.6	0	1235.53	0	0	0	0	1554.92	0	0	0	0	0	0	0	0	0	0	0	140.57	219.15	0	0	0	0	0	0	0	0	0	1017.68	0	3.69	0	49.82	0	0	0	0	0	37.3	0	1.42
Observation0709-J	0	0	0	0	0	0	0	0	309.02	0	0	0	0	1768.19	0	0	0	0	0	0	0	0	0	0	0	0	44.49	0	0	0	0	0	0	0	0	0	1463.47	0	0	0	28.73	0	0	0	0	0	0	0	8.24
Observation0711-J	0	0	0	0	0	0	0	0	0	0	0	0	0	1783.03	0	0	0	0	0	0	0	0	0	0	0	0	5.75	0	0	0	0	0	0	0	0	0	1101.86	0	0	0	14.32	0	0	0	0	0	0	22.74	3.53
Observation0713-J	0	0	0	11.41	0	0	14.42	0	394.08	0	0	0	0	1735.01	0	0	0	0	0	0	0	0	0	0	0	0	26.28	0	0	0	0.82	5.2	0	0	0	0	1306.89	0	0	0	52.6	0	0	0	5.09	0	0	0	9.25
Observation0715	0	0	0	0	0	0	0	0	853.76	0	0	0	0	1798.06	0	0	0	0	0	0	0	0	0	0	0	0	37.58	0	0	0	0	0	0	0	0	0	939.8	8.64	0	0	14.5	0	0	0	0	0	0	13.58	2.95
Observation0717	0	0	0	0	0	0	0	0	1800.99	0	0	0	0	1828.86	0	0	0	0	0	0	0	0	0	0	0	0	183.6	0	0	0	0	0	0	0	0	0	1453.25	0	0	0	0	0	0	0	0	0	0	0	4.2
Observation0719	0	0	0	0	0	0	0	0	410.29	0	0	0	0	832.49	0	0	0	0	0	0	0	0	0	0	0	0	0	0	0	0	0	0	0	0	0	0	787.35	0	18.69	0	11.55	0	0	0	0	0	0	0	0
Observation0720	0	276.83	0	247.04	0	0	1.85	0	0	0	0	0	0	620.01	0	0	0	0	0	0	0	0	0	0	0	0	0	0	0	0	0	0	0	0	0	0	853.94	0	0	0	48.43	0	0	0	0	0	0	0	0
Observation0722-J	0	0	0	228.24	0	0	0	0	602.25	0	0	0	0	1783.36	0	0	0	0	0	0	0	0	0	0	0	0	8.29	0	0	0	0	0	0	0	0	0	1425.24	0	0	0	11.28	0	0	0	0	0	0	0	19.11
Observation0737-J	0	659.43	0	0	0	0	20.06	0	0	0	0	0	0	1062.35	0	0	0	0	0	0	0	0	0	0	0	0	0	0	0	0	0	0	0	0	0	0	1199.75	0	0	0	63.4	0	0	0	20.4	0	0	0	0
Observation0738-J	0	1566.74	0	0	0	0	6.58	0	0	0	0	0	0	1421.49	0	0	0	0	0	0	0	0	0	0	0	417.56	0	0	0	0	0	0	0	0	0	0	722.5	0	0	0	85.43	0	0	0	32.37	0	0	0	3.68
Observation0739	0	0	0	0	0	0	0	0	0	0	0	0	0	1384.51	0	259.58	0	0	0	0	0	0	0	0	0	21.84	0	0	0	0	0	0	0	0	0	0	919.77	0	0	16.29	91.8	11.43	0	0	0.95	0	20.7	23.47	0
Observation0740	0	0	0	0	0	0	0	0	0	0	1.48	0	6.91	1510.89	0	191.05	0	0	0	0	0	0	0	0	0	18.32	0	0	0	0	0	0	0	0	0	0	1010.52	0	16.24	16.85	49.32	12.38	0	0	13.34	0	10.95	0	0
Observation0741	0	0	0	0	0	0	0	0	0	0	0	0	0	1091.44	0	504.88	0	0	0	0	0	0	0	0	0	0	48.18	0	0	0	0	1.69	0	0	0	0	1049.79	0	47.93	12.53	171.34	13.38	0	0	0	0	5.21	0	18.1
Observation0742	0	0	0	0	0	0	0	0	339.68	0	0	0	0	1802.89	0	0	0	0	0	0	0	0	0	0	0	344.87	0	0	0	0	0	0	0	0	0	0	690.58	0	0	0	6.3	0	0	0	0	0	30.27	62.32	0
Observation0743	0	370.13	0	0	0	0	4.17	3.93	0	0	9.09	0	4.77	1303.5	0	8.22	0	0	0	0	0	0	0	0	0	0	0	0	0	0	0	2.03	0	0	0	0	960.9	0	0	2.31	81.21	1.83	0	0	14.62	0	0	0	0
Observation0744	0	376.9	0	9.29	0	0	1.7	0	74.25	0	0	0	0	1220.86	0	0	0	0	0	0	0	0	0	72.2	0	153.88	0	0	0	0	0	0	0	0	0	0	1238.43	0	4.46	0	176.95	0	0	0	10.53	0	0	0	5.72
Observation0745-J	0	170.8	0	193.01	0	0	7.16	0	0	0	0	0	0	1349.88	0	0	0	0	40.96	0	0	0	0	9.85	0	262.39	84.48	0	0	0	0	0	0	0	0	0	1148.77	0	0	0	126.52	8.17	0	0	81.47	0	8.14	0	5.03
Observation0746-J	0	0	0	0	0	0	0	0	55.56	0	0	0	0	1752.13	0	0	0	0	0	0	0	0	0	5.72	0	267.68	12.31	0	0	0	0	0	0	0	0	0	1469.62	0	0	0	46.05	0	0	0	0	0	0	0	0
Observation0747-J	0	0	0	0	0	0	0	0	960.24	0	0	0	0	1671.07	0	0	0	0	0	0	0	32.2	0	4.59	0	146.44	0	0	0	0	0	0	0	0	0	0	1348.24	0	0	0	84.01	0	0	0	6.96	0	4.52	0	0.64
Observation0748	0	0	0	0	0	0	0	0	1231.11	0	0	0	0	1763.55	0	0	0	0	0	0	0	0	0	0	0	298.51	0	0	0	0	0	0	0	0	0	0	919.6	0	0	0	47.25	0	0	0	2.53	0	0	0	1.69
Observation0749	0	0	0	0	0	0	0	0	936.27	0	0	0	0	1666.06	0	0	0	0	0	0	0	0	0	1.38	0	353.02	0	0	0	0	0	0.79	0	0	0	0	820.12	0	2.06	0	134.85	0	0	0	7.73	0	11.16	0	0
Observation0750	0	429.98	24.32	721.56	0	0	1.95	0	51.06	0	0	0	0	1234.39	0	0	0	0	0	0	0	0	0	0	0	7.39	0	0	0	0	0	0	0	0	0	0	1600.18	0	0.81	0	106.83	0	0	0	28.43	0	4.48	0	1.05
Observation0760	0	0	0	0	0	0	0	0	38.92	0	0	0	0	293.29	0	0	0	0	0	0	0	0	0	0	0	0	0	0	0	0	0	0	0	0	0	0	195.08	0	0	0	5.51	0	0	0	0	0	0	0	0
Observation0761	0	0	0	0	0	0	0	0	297.17	0	0	0	0	1501.12	0	0	0	0	0	0	0	0	0	0	0	138.73	81.09	0	0	0	0	0	0	0	0	0	593.38	0	16.14	0	6.46	0	0	0	0	0	0	0	0
Observation0763	0	45.49	0	238.98	0	0	0	0	322.04	0	0	0	0	1717.34	0	0	0	0	0	0	0	0	0	0	0	0	48.45	0	0	0	0	0	0	0	0	0	1345.35	0	0	0	35.17	0	0	0	0	0	0	0	5.24
Observation0765-J	0	0	0	0	0	0	0	0	283.71	0	0	0	0	1745.03	0	0	0	0	0	0	0	0	0	0	0	0	130.36	0	0	0	0	0	0	0	0	0	1668.91	0	0	0	7.65	0	0	0	47.34	0	0	0	5.52
Observation0768-J	0	0	0	0	0	0	0	0	10.99	0	0	0	0	1764.9	0	0	0	0	0	0	0	0	0	0	0	0	0	0	0	0	0	0	0	0	0	0	1740.76	0	0	0	29.64	0	0	0	0	0	0	0	3.2
Observation0770-J	0	0	0	0	0	0	0	0	298.91	0	0	0	0	303.94	0	0	0	0	0	0	0	0	0	0	0	0	0	0	0	0	0	0	0	0	0	0	303.37	0	0	0	0	0	0	0	0	0	0	0	0
Observation0771-J	0	0	0	0	0	0	0	0	1485	0	0	0	0	1499.83	0	0	0	0	0	0	0	0	0	0	0	0	50.7	0	0	0	0	0	0	0	0	0	1288.39	0	0	0	0	0	0	0	0.67	0	0	0	0
Observation0774	0	255.02	0	268.15	0	0	0.55	0	695.49	0	0	0	0	1511.36	0	0	0	0	0	0	0	0	0	0	0	0	0	0	0	0	0	0	0	0	0	0	1250.66	0	0	0	31.73	0	0	0	0	0	0	0	0
Observation0777	0	0	0	0	0	0	0	0	1442.6	0	4.2	0	0	1768.16	0	0	0	0	0	0	0	0	0	0	0	0	0	0	0	0	0	0	0	0	0	0	762.39	0	0	0	27.09	0	0	0	0	0	0	0	2.85
Observation0778	0	0	0	0	0	0	0	0	379.14	0	0	0	0	1068.95	0	0	0	0	0	0	0	0	0	0	0	0	0	0	0	0	0	0	0	0	0	0	933.01	0	0	0	10.45	0	0	0	0	0	0	0	0
Observation0779	0	0	0	0	0	0	0	0	301.22	0	0	0	0	717.4	0	0	0	0	0	0	0	0	0	0	0	10.45	178.2	0	0	0	0	0	0	0	0	0	217.4	0	0	0	25.64	0	0	0	0	0	0	0	0
Observation0782	0	547.51	0	15.8	25.14	0	12.26	0	0	0	0	0	0	1106.48	0	0	0	0	0	0	0	0	0	0	0	632.24	358.55	0	0	0	0	0	0	0	0	0	761.24	0	0	0	111.27	0	0	0	25.51	0	0	0	0
Observation0784-J	0	16.79	0	15.95	0	0	0	0	71.25	0	0	0	0	961.79	7.31	705.12	0	0	0	0	0	0	0	0	0	412.02	501.7	0	0	0	0	0	0	0	0	0	729.09	0	0	1.53	85.61	3.24	0	0	3.3	0	0	0	0
Observation0786-J	0	0	0	0	0	0	0	0	23.59	0	0	0	0	802.52	0	754.39	0	0	62.91	0	12.22	0	0	0	0	295.96	0	0	0	0	0	0	0	0	0	0	969.99	0	0	13.89	68.24	49.78	0	0	13.1	0	5.61	0	2.17
Observation0789-J	0	0	0	0	0	0	0	0	9.5	0	0	0	0	1725	0	0	0	0	0	0	0	0	0	14.56	0	491.43	0	0	0	0	0	0	0	0	0	0	611.61	0	0	0	51.84	0	0	0	4.25	0	2.69	0	2.09
Observation0791	0	0	0	0	0	0	1.29	0	0	0	0	0	0	1016.31	10.14	707.86	0	0	8.41	0	0	0	0	0	0	178.07	9.18	0	0	0	0	0	0	0	0	0	918.22	0	1.88	27.93	73.63	20.76	0	0	19.92	0	10.63	0	2.45
Observation0793	0	0	0	0	0	0	4.61	0	0	0	0	0	0	469.94	0	0	0	0	0	0	0	0	0	0	0	0	0	0	0	0	0	0	0	0	0	0	316.07	0	1.9	0	32.6	0	0	0	0	0	0	0	13.72
Observation0794	0	428.87	551.69	30.28	0	0	13.61	0	0	0	0	0	0	753.71	2.25	0	0	0	0	0	0	0	0	0	0	0	0	0	0	0	0	0	0	0	0	0	566.43	0	0	0	122.63	0	0	0	0	0	0	0	0
Observation0796	0	0	0	0	0	0	0	0	1034.35	0	0	0	0	1776.41	0	0	0	0	0	0	0	0	0	0	0	0	0	0	0	0	0	0	0	0	0	0	447.97	0	0	0	27.3	0	0	0	0	0	0	0	0
Observation0797-J	0	279.07	0	0	0	0	16.77	0	1286.02	0	0	0	0	1486.25	0	0	0	0	0	0	0	0	0	0	0	257.53	170.36	0	0	0	0	0	0	0	0	0	981.72	0	0	0	20.91	0	0	0	6.16	0	0	0	0
Observation0798-J	0	519.16	0	0	22.57	0	3.99	0	48.73	0	0	0	0	849.37	0	319.02	0	0	0	0	0	0	0	5.76	0	665.62	33.82	0	0	0	0	0	0	0	0	0	996.91	0	0	1.77	53.74	11.21	0	0	32.91	0	0	0	0
Observation0799-J	0	0	0	0	0	0	0	0	0	0	0	0	0	619.88	0	1023.46	0	0	34.07	0	0	0	0	0	0	164.59	342.94	0	0	0	0	0	0	0	0	0	1316.76	0	0	18.18	45.8	19.67	0	0	20.43	0	0	0	0
Observation0800-J	0	0	0	0	0	0	0	0	514.96	0	0	0	0	1111.82	0	430.71	0	0	69.79	0	0	0	0	0	0	183.84	0	0	0	0	0	0	0	0	0	0	1248.32	0	0	11.79	89.84	38.61	0	9.67	1.82	0	0	0	0
Observation0801-J	0	426.1	77.37	104.3	0	0	2.55	0	285.2	0	0	0	0	1243.74	0	0	0	0	0	0	0	0	0	8.05	0	128.62	34.75	0	0	0	0	0	0	0	0	0	1253.62	0	0	0	96.8	0	0	0	3.1	0	7.45	0	2.6
Observation0802-J	0	0	0	45.97	0	0	12.38	0	0	0	0	0	0	166.67	0	0	0	0	0	0	0	0	0	0	0	0	0	0	0	0	0	0	0	0	0	0	164.71	0	0	0	30.69	0	0	0	0	0	0	0	0
Observation0803-J	0	267.47	170.96	0	0	0	0	0	224.28	0	0	0	0	1085.5	39.56	136.47	0	0	0	0	0	0	0	0	0	85.32	0	0	0	0	0	0	0	0	0	0	1231.18	0	0	1.99	44.46	2.39	0	0	7.05	0	11.49	0	0
Observation0804	0	401.38	0	0	0	0	17.47	35.57	0	0	0	0	9.99	840.51	0	301.41	0	0	0	0	0	0	0	0	0	368.34	0	0	0	0	0	0	0	0	0	0	1147.42	0	0	21.55	114.38	35.4	0	3.4	25.05	0	0	0	0
Observation0805	0	0	0	0	0	0	0	87.15	0	0	5.51	0	6.8	638.45	0	886.31	0	0	0	0	0	0	0	0	0	274.32	0	0	0	0	0	0	0	0	0	0	1094.22	0	0	56.73	73.38	18.98	0	0	16.47	0	0	2.42	12.61
Observation0806	0	0	0	0	0	0	0	0	0	0	22.15	0	8.16	1286.77	0	388.96	33.36	0	0	0	0	0	0	0	0	639.83	0	0	0	0	0	0	0	0	0	0	510.59	0	0	25.78	21.66	11.28	0	0	9.2	0	0	0	0
Observation0807	0	0	0	0	0	0	0	0	0	0	0	0	1.84	630.55	0	907.4	0	0	36.24	0	0	0	0	0	0	21.76	116.8	0	0	0	0	0	0	0	0	0	1382.67	0	0	8.78	148.9	47.19	0	0	9.26	0	5.3	0	0
Observation0808	0	0	0	0	0	0	0	0	0	0	20.5	0	5.64	1338.25	0	0	0	0	0	320.54	0	0	0	0	0	26.32	0	0	0	0	0	0	0	0	0	0	1340.01	0	46.64	0	86.02	21.3	5.8	5.3	0	0	15.7	0	4.75
Observation0809	0	0	0	0	0	0	0	0	0	0	17.05	0	8.45	1832.48	0	0	0	0	0	0	0	0	0	0	0	0	0	0	0	0	0	0	0	0	0	0	1225.73	0	0	0	43.42	0	0	0	0	0	0	0	3.2
Observation0810-J	0	324.62	0	0	0	0	723.65	0	0	0	0	0	8.05	1370.05	0	0	0	0	0	0	0	0	0	0	0	0	0	0	0	0	0	0	0	0	0	0	1562.41	0	0	0	64.85	0	0	0	18.49	0	0	0	0
Observation0811-J	0	395.7	0	56.68	0	0	252.69	0	0	0	1.47	0	3.19	1019.67	0	240.02	0	0	0	0	0	0	0	0	0	0	0	0	0	0	0	0	0	0	0	0	1615.79	0	0	6.07	71.41	7.72	0	0	32.74	0	0	0	0
Observation0812-J	0	0	0	0	0	0	0	0	0	0	0	0	0	1093.53	0	356.06	259.89	0	0	0	0	0	0	0	0	701.47	430.3	0	0	0	0	0	0	0	0	0	983.04	0	0	3.43	30.79	3.2	0	0	44.5	0	4.3	0	2.82
Observation0813-J	0	0	0	0	0	0	0	0	16.93	0	14.14	0	0	1757.8	0	0	0	0	0	0	0	0	0	0	0	220.13	138.05	0	0	0	0	0	0	0	0	0	1535.23	0	0	0	15.87	0	0	0	24	0	0	0	0
Observation0814-J	0	0	0	0	0	0	0	0	0	0	0	0	15.71	26.24	9.79	1680.36	0	0	0	0	0	0	0	0	0	23.98	0	0	0	0	0	0	0	0	0	0	1689.81	0	0	16	7.33	11.41	0	0	36.71	0	0	0	0
Observation0815-J	0	0	0	0	0	0	0	0	0	0	0	0	0	1273.18	0	427.99	0	0	0	0	0	0	0	0	0	0	2.93	0	0	0	0	0	0	0	0	0	1698.3	0	0	5.41	67.16	1.13	0	0	17.85	0	0	0	0.79
Observation0816	0	791.86	0	0	0	0	10.13	0	0	0	7.65	0	0	895.41	0	0	0	0	0	0	0	0	0	0	0	0	0	0	0	0	0	0.76	0	0	0	0	1259.9	0	0	0	91.65	0	0	0	3.72	0	0	0	0
Observation0817	0	544.11	105.26	52.06	0	0	0	0	232.04	0	5.38	0	0	1124.05	5.64	0	0	0	0	0	0	0	0	0	0	0	0	0.72	0	0	0	0	0	0	0	0	1415.3	0	14.46	0	116.2	0	0	0	0	0	0	0	0
Observation0818	0	338.94	0	52.13	0	0	142.1	0	0	0	27.36	0	0	1282.15	0	0	0	0	0	0	0	0	0	0	0	11.29	110.84	0	0	0	0	0	0	0	0	0	1134.5	0	2.01	0	148.43	0	0	0	0	0	16.06	0	2.23
Observation0819	0	221.57	0	286.1	0	0	82.06	0	0	0	0	0	0	1479.96	0	0	0	0	29.52	0	0	0	0	46.04	0	324.59	0	0	0	0	0	0	0	0	0	0	826.35	0	6.04	0	123.03	8.69	0	0	8.62	0	0	0	0
Observation0820	0	0	0	0	0	0	0	0	0	0	56.03	0	0	1701.07	0	0	0	0	0	0	0	0	0	0	0	399.61	696.22	0	0	0	0	0	0	0	0	0	712.65	0	7.87	0	20.05	0	0	0	36.43	0	0	0	10.09
Observation0821	0	0	0	0	0	0	0	0	0	0	0	0	0	1778.68	0	0	0	0	0	0	0	0	0	0	0	501.46	0	0	0	0	0	0	0	0	0	0	473.98	0	0	0	37.72	0	0	0	0	0	0	0	0
Observation0822-J	0	0	0	0	0	0	0	0	683.28	0	0	0	0	1659.97	0	0	0	0	0	0	0	0	0	8.32	0	141.31	87.68	0	0	0	0	0	0	0	0	0	1374.69	0	6.18	0	112.21	1.54	0	0	13.27	0	0	0	0
Observation0823-J	0	289.98	12.59	488.8	0	0	1.22	0	0	0	0	0	0	1373.25	0	0	0	0	21.4	7.26	0	0	0	15.44	0	65.39	0	0	0	0	0	0	0	0	0	0	1583.48	0	0	0	72.7	12.12	0	0	2.02	0	0	0	0
Observation0824-J	0	0	53.61	667.24	0.81	0	228.02	0	73.26	0	0	0	0	1614.75	50.98	0	0	0	0	0	0	0	0	0	0	79.37	0	0	0	0	0	0	0	0	0	0	1523.18	0	0	0	113.79	0	0	0	6.71	0	0	0	0
Observation3541-J	0	0	0	0	0	0	0	0	844.69	0	0	0	0	1799.82	0	0	0	0	0	0	0	0	0	0	0	0	4.79	0	0	0	0	0	0	0	0	0	1046.24	0	20.92	0	4.82	0	0	0	0	0	0	0	0
Observation3542-J	0	0	0	0	0	0	0	0	1811.17	0	0	0	0	1809.7	0	0	0	0	0	0	0	0	0	0	0	0	0	0	0	0	0	0	0	0	0	0	563.36	0	0	0	1.58	0	0	0	0	0	0	0	0
Observation3543-J	0	73.47	0	0	0	0	0	0	147.38	0	0	0	0	278.7	0	0	0	0	0	0	0	0	0	0	0	0	25.09	0	0	0	0	0	0	0	0	0	335.01	0	0	0	8.33	0	0	0	0	0	0	0	0
Observation3544-J	0	141.99	0	342.89	0	0	0.66	0	208.81	0	0	0	0	1291.93	0	0	0	0	0	0	0	0	0	0	0	0	110.83	0	0	0	0	0	0	0	0	0	1267.57	0	0	0	4.75	0	0	0	0	0	0	0	0
Observation3545-J	0	0	0	0	0	0	0	0	355.66	0	0	0	7.71	1760.05	0	0	0	0	0	0	0	0	0	0	0	0	0	0	0	0	0	0	0	0	0	0	1683.06	0	0	0	24.96	0	0	0	13.87	0	0	0	4.55
Observation3546-J	0	0	0	0	0	0	0	0	225.14	0	0	0	0	1666.87	9.05	0	0	0	0	0	0	0	0	0	0	0	338.81	0	0	0	0	0	0	28.72	0	0	1627.93	0	0	0	52.23	0	0	0	45.55	0	0	0	12.34
Observation3547-J	0	0	0	0	0	0	0	0	0	0	0	0	0	628.26	0	0	0	0	0	0	0	0	0	0	0	0	0	0	0	0	0	0	0	0	0	0	620.35	0	0	0	84.33	0	0	0	0	0	0	0	0
Observation3548-J	0	0	0	0	0	0	0	0	32.81	0	0	0	0	1075.63	0	0	0	0	0	0	0	0	0	0	0	0	0	0	0	0	0	0	0	0	0	0	752.42	0	0	0	5.33	0	0	0	0	0	0	0	14.94
Observation3549-J	0	0	0	0	0	0	0	0	838.06	0	0	0	0	1783.01	0	0	0	0	0	0	0	0	0	0	0	0	6.51	0	0	0	0	0	0	0	0	0	1185.66	0	0	0	16.74	0	0	0	0	0	0	0	4.63
Observation3639-Z	0	0	0	0	0	0	0	0	0	0	0	0	0	576.58	0	0	0	0	1207.48	0	0	0	0	0	0	0	0	0	0	0	0	0	0	0	0	0	1586.9	0	0	0	16.14	6.74	0	0	0	0	0	0	2.03
Observation3641-Z	0	0	0	0	0	0	0	0	0	0	0	0	0	395.47	0	651.67	0	0	70.87	0	0	0	0	0	0	0	22.24	0	0	0	0	0	0	0	0	0	981.32	0	0	0	62.84	38.7	0	0	0	0	0	0	0
Observation3642-Z	0	0	0	0	0	0	0	0	0	0	0	0	0	558.6	0	0	0	0	37.14	0	0	0	0	0	0	186.73	0	0	0	0	0	0	0	0	0	0	320.21	0	0	0	1.56	5.93	0	0	0	0	0	0	0
Observation3644-Z	0	0	0	0	0	0	0	0	0	0	0	0	0	515.38	0	27.3	0	0	1240.95	0	0	0	0	0	0	0	0	0	0	0	0	0	0	0	0	0	1678.55	0	0	0	10.77	31.14	0	0	0	0	0	0	0
Observation3646-Z	0	0	0	0	0	0	0	0	5.95	0	0	0	0	658.36	0	1078.8	0	0	23.69	0	0	0	0	0	0	0	0	0	0	0	0	0	0	0	0	0	1436.35	0	0	12.29	17.4	18.47	0	0	1.85	0	0	0	0
Observation3648-Z	0	0	0	0	0	0	0	0	61.02	0	0	0	0	423.36	0	1183.37	0	0	9.26	0	0	0	0	0	0	219.73	22.91	0	0	11.81	0	0	0	0	0	0	1313.45	0	0	14.26	101.71	60.54	0	0	0	0	0	0	0
Observation3650-Z	0	26.62	0	0	0	0	0.69	301.68	0	0	0	0	0	267.76	0	484.78	0	0	88.76	0	1.49	0	0	0	0	0	0	0	0	0	0	0	0	4.42	0	0	1138.2	0	0	11.71	61.76	50.98	0	0	3.92	0	0	0	0
Observation3651-Z	0	0	0	0	0	0	0	0	0	0	0	0	0	361.04	0	61.23	0	0	47.29	0	0	0	0	0	0	0	0	0	0	0	0	0	0	0	0	0	471.05	0	0	6.66	38.93	12.66	0	0	3.66	0	0	0	0
Observation3654-Z	0	0	0	0	0	0	0	0	0	0	0	0	0	1501.67	4.24	36.24	0	0	64.52	0	0	0	0	0	0	200.47	0	0	0	0	0	0	0	0	0	0	1246.05	0	0	3.91	131.01	22.52	0	0	4.49	0	0	0	0
Observation3657-Z	0	0	0	0	0	0	0	0	0	0	0	0	0	0	0	1624.63	0	94.15	0	0	0	0	0	0	0	91.63	655	0	0	0	0	0	0	0	0	0	1624.95	0	0	18.36	0	3.31	0	0	60.37	0	0	0	17.15
Observation3658-Z	0	0	0	0	0	0	0	0	0	0	0	0	0	666.34	0	643.21	0	38.6	0	0	0	0	0	0	0	237.92	122.32	0	0	0	0	0	0	0	0	0	1053.77	0	0	0	23.39	5.92	0	0	90.92	0	0	0	4.26
Observation3659-Z	0	0	0	0	0	0	0	0	0	0	0	0	0	337.07	0	0	0	0	0	0	0	0	0	0	0	0	0	0	0	0	0	0	0	0	0	0	324.78	0	0	0	15.68	0	0	0	0	0	0	0	0
Observation3660-Z	0	21.67	178.23	5.55	0	0	1.31	0	0	0	0	0	0	1459.48	0	0	0	0	155.99	0	0	0	0	0	0	0	28.87	0	0	0	0	0	0	0	0	0	1446.78	0	0	0	94.35	46.12	0	0	0	0	0	0	0
Observation3661-Z	0	0	41.63	0	0	0	0	0	1466.68	0	0	0	0	1768.52	0	0	0	0	0	0	0	0	0	0	0	0	0	0	0	0	0	0	0	0	0	0	1656.85	0	0	0	34	0	0	0	0	0	0	0	0
Observation3662-Z	0	0	255.14	0	0	0	0	0	130.95	0	0	0	0	1748.99	0	0	0	0	0	0	0	0	0	0	0	85.99	0	0	0	0	0	0	0	0	0	0	1384.43	0	0	0	50.03	0	0	0	0	0	0	0	17.06
Observation3663-Z	0	267.07	20.66	0	0	0	3.29	0	302	0	0	0	0	1318.68	0	0	0	0	0	0	0	0	0	0	0	0	228.71	0	0	0	0	0	0	0	0	0	1572.9	0	0	0	100.13	0	0	0	99.01	0	0	0	0
Observation3664-Z	0	316.46	0	151.06	0	0	0	0	344.05	0	0	0	0	1441.85	0	0	0	0	0	0	0	0	0	0	0	0	91.71	0	0	0	0	0	0	0	0	0	1759.63	0	0	0	39.25	0	0	0	3.68	0	0	0	2.59
Observation3665-J	0	0	0	0	80.69	0	0	0	799.2	0	0	0	0	415.77	0	1245.15	0	0	0	0	0	0	0	0	0	0	134.93	0	0	0	0	0	0	0	0	0	1657.16	0	0	0	40.67	2.53	0	0	94.91	0	0	0	2.1
Observation3666-J	0	0	0	0	0	0	0	0	0	0	0	0	0	1767.2	0	0	0	0	0	0	0	0	0	0	0	0	124.26	0	0	0	0	0	0	0	0	0	1704.87	0	0	0	17.64	0	0	0	12.87	0	0	0	0
Observation3667-J	0	72.18	48.59	370.06	0	0	4.93	0	0	0	0	0	0	1618.51	0	0	0	0	0	0	0	0	0	0	0	0	0	0	0	0	0	0	0	0	0	0	1609.1	0	0	0	83.78	0	0	0	19.1	0	0	0	3.62
Observation3668-J	0	0	0	0	0	0	0	0	418.15	0	0	0	0	977.79	0	21.53	0	0	34.74	0	0	0	0	0	0	0	0	0	0	0	0	0	0	0	0	0	1030.1	0	0	3.99	105.93	25.59	0	0	11.01	0	0	0	0
Observation3669-J	0	0	0	0	0	0	0	0	0	0	0	0	0	530.95	0	0	0	0	0	0	0	0	0	0	0	0	0	0	0	0	0	0	0	0	0	0	465.38	0	0	0	9.22	0	0	0	0	0	0	0	5.31
Observation3670-J	0	65.32	0	71.9	0	0	386.77	0	0	0	0	0	0	1536.32	0	0	0	0	32.81	0	0	0	0	0	0	0	0	0	0	0	0	0	0	0	0	0	1625.91	0	0	0	125.86	20.11	0	0	0	0	0	0	0
Observation3671-J	0	0	67.52	260.08	0	0	119.4	0	61.14	0	0	0	0	1670	17.86	0	0	0	0	0	0	0	0	0	0	0	0	0	0	0	0	0	0	0	0	0	1595.01	0	0	0	93.45	0	0	0	0	0	0	0	12.44
Observation3672-J	0	0	0	0	0	0	13.4	0	34.35	0	0	0	0	702.04	0	0	0	0	5.29	0	0	0	0	0	0	0	0	0	0	0	0	0	0	0	0	0	705.09	0	0	0	54.12	9.36	0	0	29.63	0	0	0	0
Observation3673-J	0	0	90.06	0	0	0	61.85	0	21.21	0	0	0	0	875.29	0	0	0	0	0	0	0	0	0	0	0	0	0	0	0	0	0	0	0	0	0	0	779.23	0	0	0	61.16	0	0	0	9.82	0	0	0	0
Observation3705-J	77.27	0	18.37	0	0	0	0	0	5.1	0	0	0	0	1164.42	22.37	0	0	0	406.48	0	0	0	0	0	0	0	0	0	0	0	0	0	0	0	0	0	1570.85	0	0	0	35.99	68.1	0	0	15.44	0	0	0	0
Observation3706-J	22.32	0	0	716.95	0	0	135.57	0	43	0	0	0	0	1508.17	0	0	0	0	158.65	0	0	0	0	0	0	4.41	61.74	0	0	0	0	0	0	0	0	0	1175.23	0	0	0	62.64	7.65	0	0	29.62	0	0	0	5.63
Observation3707-J	0	0	19.65	37.13	0	0	105.92	0	0	0	0	0	0	1664.19	0	0	0	0	0	0	0	0	0	0	0	38.23	0	0	0	0	0	0	0	0	0	0	1178.22	0	0	0	97.81	3.05	0	0	27.37	0	0	0	17.8
Observation3708-J	0	0	0	0	0	0	0	0	1414.29	0	0	0	0	1803.53	0	0	0	0	0	0	0	0	0	0	0	68.54	0	0	0	0	0	0	0	0	0	0	1727.41	0	0	0	0	0	0	0	0	0	0	0	0
Observation3709-J	0	0	0	0	0	0	0	0	1802.84	0	0	0	0	1803.27	0	0	0	0	0	0	0	0	0	0	0	0	0	0	0	0	0	0	0	0	0	0	1312.24	0	0	0	0	0	0	0	0	0	0	0	0
Observation3710-J	61.07	45.3	0	245.99	0	0	5.68	0	866.63	0	0	0	6.21	1578.01	0	0	0	0	75.58	0	0	0	0	0	0	0	0	0	0	0	0	0	0	0	0	0	1736.14	0	0	0	26.83	11.5	0	0	6.37	0	0	0	0
Observation3711-J	0	0	0	419.01	8.21	0	0	0	116.9	0	0	0	0	1414.15	0	0	0	0	277.64	0	0	0	0	0	0	0	0	0	0	0	0	0	0	0	0	0	1627.15	0	0	0	24.34	64.51	0	0	7.66	0	0	0	21.89
Observation3789-J	0	0	0	0	0	0	0	0	954.2	0	0	0	0	1380.49	0	0	0	0	0	0	0	0	0	0	0	0	0	0	0	0	0	0	0	0	0	0	743.01	0	0	0	0	0	0	0	0	0	0	0	0
Observation3790-J	0	0	0	0	0	0	0	0	420.3	0	0	0	0	420.48	0	0	0	0	0	0	0	0	0	0	0	0	0	0	0	0	0	0	0	0	0	0	59.11	0	0	0	0	0	0	0	0	0	0	0	0
Observation3792-J	0	0	0	0	0	0	0	0	1801.35	0	0	0	0	1801.54	0	0	0	0	0	0	0	0	0	0	0	0	0	0	0	0	0	0	0	0	0	0	1082.71	0	0	0	0	0	0	0	0	0	0	0	0
Observation3794-J	0	0	0	0	0	0	0	0	392.3	0	0	0	0	1760.43	0	0	0	0	0	0	0	0	0	0	0	0	42.92	0	0	0	0	0	0	0	0	0	1283.94	0	3.31	0	38.44	0	0	0	0	0	0	0	0
Observation3796-J	0	0	0	0	0	0	0	0	1805.2	0	0	0	0	1805.78	0	0	0	0	0	0	0	0	0	0	0	0	0	0	0	0	0	0	0	0	0	0	812.25	0	0	0	0	0	0	0	0	0	0	0	0
Observation3798-J	0	0	0	0	0	0	0	0	1810.86	0	0	0	0	1811.01	0	0	0	0	0	0	0	0	0	0	0	0	0	0	0	0	0	0	0	0	0	0	1661.34	0	0	0	0	0	0	0	0	0	0	0	0
Observation3800-J	0	724.14	4.28	179.87	0	0	0	0	143.68	0	0	0	0	1010.81	0	0	0	0	0	0	0	0	0	0	0	0	0	0	0	0	0	0	0	0	0	0	1704.75	0	0	0	49.33	0	0	0	7.31	0	0	0	2.44
Observation3802-J	0	0	35.62	0	0	0	0	0	0	0	0	0	1.58	1555.19	0	68.28	0	0	1.02	0	0	0	0	0	0	0	0	0	0	0	0	0	0	0	0	0	1405.87	0	0	0	126.66	3.64	0	0	2.19	0	0	0	2.28
Observation3810-Z	0	0	138.05	0	21.56	0	0	0	1486.52	0	0	0	0	207.4	0	1508.21	0	0	0	0	0	0	0	0	0	0	57.45	0	0	0	0	0	0	0	0	0	1574.39	0	5.32	0	69.72	5.88	0	0	23.63	0	0	0	0
Observation3811-Z	0	0	0	0	54.01	0	0	0	372.5	0	0	0	0	1602.44	0	0	0	0	0	0	0	0	0	0	0	0	781.56	0	0	0	0	0	0	0	0	0	1589.46	0	0	0	60.18	0	0	0	130.14	0	0	0	9.74
Observation3812-Z	0	0	0	0	0	0	0	0	83.47	0	0	0	0	1595.56	0	0	79.09	0	0	0	0	0	0	0	0	122.4	747.94	0	0	0	0	0	0	0	0	0	1523.69	0	0	0	34.73	0	0	0	83.35	0	0	0	6.2
Observation3813-Z	0	0	176.62	0	0	0	0	0	620.75	0	0	0	0	1614.65	0	0	0	0	21.21	0	0	0	0	0	0	0	76.46	0	0	0	0	0	0	0	0	0	1460.84	0	0	0	119.45	19.38	0	0	12.44	0	0	0	2.15
Observation3814-Z	0	0	161.3	0	0	0	0	0	3.07	0	0	0	0	660.24	0	0	0	0	26.77	0	0	0	0	0	0	0	0	0	0	0	0	0	0	0	0	0	525.84	0	0	0	31.29	13.62	0	0	7.38	0	0	0	0
Observation3815-Z	0	0	118.17	0	0	0	1.45	0	0	0	0	0	0	1121.44	0	0	0	0	2.9	0	0	0	0	0	0	0	0	0	0	0	0	0	0	0	0	0	992.34	0	0	0	21.76	3.85	0	0	0	0	0	0	0
Observation3816-Z	0	46.33	78.26	326.68	0	0	102.23	0	0	0	0	0	3.49	1461.5	0	5.67	0	0	84.31	0	0	0	0	0	0	0	0	0	0	0	0	0	0	0	0	0	1518.24	0	0	0	142.13	22.39	0	0	12.54	0	0	0	0
Observation3817-Z	0	5.29	90.89	149.42	0	0	125.71	0	0	0	0	0	4.32	1643.96	0	0	0	0	0	0	0	0	0	0	0	0	0	0	0	0	0	0	0	0	0	0	1564.66	0	0	0	93.85	0	0	0	30.68	0	0	0	3.35
Observation3836-J	0	336.02	0	4.47	0	0	4	0	0	0	0	0	0	1067.57	0	0	0	0	0	119.16	0	0	0	0	0	0	0	0	0	0	0	0	0	0	0	0	1127.04	0	0	0	221.1	6.24	0	4.25	31.31	0	0	0	0
Observation3837-J	0	93.48	0	0	0	0	4.7	0	0	0	0	0	0	1448.06	0	0	0	0	0	9.32	0	0	0	0	0	888.12	2.71	0	0	0	0	0	0	0	0	0	644.74	0	0	0	185.22	6.26	0	7.29	52.7	0	0	0	0
Observation3838-J	0	0	0	0	0	0	0	0	0	0	0	0	0	931.65	0	0	572.29	0	0	159.34	0	0	0	0	0	347.53	669.54	0	0	0	0	0	0	0	0	0	1180.58	0	0	0	89.45	7.73	2.6	4.95	28.65	0	0	0	10.62
Observation3839-J	0	0	0	0	0	0	0	0	0	0	0	0	0	1186.85	15.77	0	0	0	18.97	254.98	0	0	0	0	0	0	0	0	0	0	0	0	0	0	0	0	1315.32	0	0	0	234.2	17.04	8.73	6.7	26.31	0	2.63	0	10.27
Observation3840-J	0	0	0	0	0	0	0	0	0	0	0	0	0	1595.91	0	0	0	0	0	46.56	0	0	0	0	0	0	0	0	0	0	0	0	0	0	0	0	1386.66	0	0	0	155.13	4.16	0	3.24	7.57	0	25.64	0	0
Observation3841-J	0	0	0	0	0	0	0	0	0	0	0	0	0	1140.8	0	0	0	0	0	501.67	0	0	0	0	0	0	0	0	0	0	0	0	0	0	0	0	1323.22	0	0	0	108.7	4.07	0	1.87	40.21	0	14.41	0	3.66
Observation3842-J	0	245.51	30.5	13.6	0	0	1259.67	0	0	0	0	0	0	1462.18	0	0	0	0	0	0	0	0	0	0	0	0	0	0	0	0	0	0	0	0	0	0	1671.27	0	0	0	79.89	0	0	0	1.41	0	21.58	0	0
Observation3843-J	119.96	33.69	0	484.08	0	0	0.33	0	0	0	0	0	0	828.83	12.63	0	0	0	727.46	0	0	0	0	0	0	0	0	0	0	0	0	0	0	0	0	0	1711.99	0	0	0	32.51	51.57	0	0	0	0	0	0	0
Observation3844-J	0	0	0	0	0	0	0	0	591.24	0	0	0	0	770.16	0	0	0	0	118.52	0	0	0	0	0	0	0	0	0	0	0	0	0	0	0	0	0	887.89	0	0	0	5.05	6.07	0	0	0	0	0	0	0
Observation3845-J	0	0	0	0	0	0	0	0	878.21	0	0	0	0	904.3	0	0	0	0	0	0	0	0	0	0	0	0	0	0	0	0	0	0	0	0	0	0	904.15	0	0	0	0	0	0	0	12.62	0	0	0	0
Observation3846-J	0	0	36.26	0	0	0	0	0	172.76	0	0	0	0	1278.62	45.9	0	0	0	366.99	0	0	0	0	0	0	290.48	16.07	0	0	0	0	0	0	0	0	0	861.86	0	0	0	58.13	25.27	0	0	20.74	0	0	0	0
Observation3847-J	0	0	0	0	0	0	0	0	906.66	0	0	0	0	1667.95	0	0	0	0	89.13	0	0	0	0	0	0	23.12	0	0	0	0	0	0	0	0	0	0	1255.76	0	1.94	0	25.14	8.49	0	0	3.87	0	0	0	0
Observation3848-J	0	0	111.17	0	0	0	0	0	789.72	0	0	0	0	1552.98	0	0	0	0	112.51	0	0	0	0	0	0	0	0	0	0	0	0	0	0	0	0	0	1342.22	0	0	0	110.9	22.71	0	0	2.18	0	0	0	0
Observation3849-J	0	0	0	0	0	0	0	0	1640.27	0	0	0	0	1774.75	0	0	0	0	0	0	0	0	0	0	0	0	0	0	0	0	0	0	0	0	0	0	1666.11	0	0	0	22.75	0	0	0	1.18	0	0	0	0
Observation3850-J	4.71	3.42	0	880.21	0	0	0	0	348.45	0	0	0	0	536.66	0	0	0	0	1148.73	0	0	0	0	0	0	0	0	0	0	0	0	0	0	0	0	0	1671.82	0	0	0	11.52	81.02	0	0	5.43	0	0	0	4.02
Observation3884-J	0	0	0	0	0	0	0	0	149.38	0	0	0	0	1783.28	0	0	0	0	0	0	0	0	0	0	0	0	7.51	0	0	0	0	0	0	0	0	0	809.39	0	0	0	12.66	0	0	0	0	0	0	0	0
Observation3886-J	0	0	0	0	0	0	0	0	908.87	0	0	0	0	1754.26	0	0	0	0	0	0	0	0	0	0	0	0	0	0	0	0	0	0	0	0	0	0	1570.44	0	0	0	36.92	0	0	0	5.28	0	0	0	0
Observation3888-J	0	0	0	0	0	0	0	0	1523.48	0	0	0	0	1792.63	0	0	0	0	0	0	0	0	0	0	0	0	0	0	0	0	0	0	0	0	0	0	591.14	0	0	0	9.18	0	0	0	0	0	0	0	0
Observation3890-J	0	0	0	0	0	0	0	0	1800.67	0	0	0	0	1782.67	0	0	0	0	0	0	0	17.26	0	0	0	0	5.55	0	0	0	0	0	0	0	0	0	867.46	0	0	0	0	0	0	0	0	0	0	0	0
Observation3892-J	0	0	0	0	0	0	0	0	690.45	0	0	0	0	1780.81	0	0	0	0	0	0	0	0	0	0	0	0	7.52	0	0	0	0	0	0	0	0	0	1488.05	0	0	0	17.69	0	0	0	0	0	0	0	35.75
Observation3894-J	0	418.51	0	659.61	0	0	0	0	0	0	0	0	0	1238.12	0	0	0	0	0	0	0	0	0	0	0	0	17.04	0	0	0	0	0	0	0	0	0	1428.66	0	0	0	115.03	0	0	0	0	0	0	0	3.33
Observation3896-Z	0	0	0	75.16	0	0	0	0	0	0	0	0	0	1736.9	0	0	0	0	0	0	0	0	0	0	0	0	89.98	0	0	0	0	0	0	0	0	0	1705.04	0	0	0	56.69	0	0	0	0	0	0	0	9.54
Observation3897-Z	0	0	0	0	0	0	0	0	0	0	0	0	5.94	1334.73	0	0	0	0	0	0	0	0	0	0	0	37.11	0	0	0	0	0	0	0	0	0	0	923.08	0	0	0	110.96	0	0	0	6.44	0	0	0	4.34
Observation3898-Z	0	0	0	0	0	0	0	0	0	0	0	0	0	326.92	0	0	0	0	0	0	0	0	0	0	0	0	50.47	0	0	0	0	0	0	0	0	0	322.83	0	0	0	35.16	0	0	0	0	0	0	0	1.85
Observation3899-Z	0	0	0	0	0	0	0	0	0	0	0	0	0	989.53	0	708.78	0	0	0	0	0	0	0	74.24	0	240.4	153.17	0	0	0	0	0	0	0	0	0	1158.24	0	0	11.35	95.07	11.73	0	0	1.7	0	0	0	20.64
Observation3900-Z	0	0	102.13	0	0	0	0	0	0	0	0	2.02	0	1275.33	0	0	0	0	0	0	0	0	0	0	0	343.87	182.36	0	0	0	0	0	0	0	0	0	752.83	0	0	0	161.78	0	0	0	15.37	0	0	0	2
Observation3901-Z	0	0	0	0	0	0	0	0	19.81	0	0	0	0	305.35	0	0	0	0	0	0	0	0	0	0	0	139.18	0	0	0	0	0	0	0	0	0	0	163.38	0	0	0	43.28	0	0	0	5.13	0	0	0	0
Observation3902-Z	0	0	0	0	0	0	0	0	0	0	0	0	0	1199.05	0	364.42	0	0	0	0	0	0	0	0	0	17.82	0	0	0	0	0	0	0	0	0	0	1474.47	0	0	6.79	195.92	14.73	0	0	1.56	0	0	0	2.22
Observation3903-Z	0	603.37	0	28.17	0	0	0.41	0	0	0	0	0	0	285.74	0	0	0	0	0	0	0	0	0	0	0	0	0	0	0	0	0	0	0	0	0	0	877.76	0	0	0	135.05	0	0	0	9.5	0	0	0	0
Observation3904-Z	0	0	53.29	187.66	0	0	0	0	0	0	0	0	0	550.59	0	0	0	0	74.68	0	0	0	0	0	6.15	97.2	0	0	0	0	0	0	0	0	0	0	471.05	0	0	1.67	118.78	28.07	0	0	4.29	0	0	0	0.76
Observation3905-Z	0	0	140.5	0	0	0	0	0	0	0	0	0	0	912.32	0	675.47	0	0	2.54	0	0	0	0	0	0	359.27	0	0	0	0	0	0	0	0	0	0	1059.88	0	0	16.57	162.02	10.98	0	0	0	0	0	0	4.29
Observation3906-Z	0	0	145.82	0	0	0	0	0	118.73	0	0	6.43	0	1181.84	0	266.01	64.29	0	0	0	0	0	0	0	0	137.16	173.01	0	0	0	0	0	0	0	0	0	1166.59	0	0	2.53	239.84	11.92	0	0	12.19	0	0	0	11.55
Observation3907-Z	0	389.66	0	6.94	0	0	228.41	0	0	0	0	0	0	1223.53	0	0	0	0	0	0	0	0	0	0	27.17	0	0	0	0	0	0	0	0	0	0	0	1645.97	0	0	0	115.22	0	0	0	26.87	0	0	0	0
Observation3908-Z	0	362.92	0	10.07	0	0	49.79	0	0	0	0	0	0	1123.5	0	0	0	0	0	0	0	0	0	0	34	184.04	85.38	27.17	0	0	0	0	0	0	0	0	1257.16	0	0	0	245.89	0	0	0	54.89	0	0	0	0
Observation3909-Z	0	0	0	0	0	0	0	0	0	0	0	0	0	1194.12	0	0	372.06	0	0	0	0	0	0	0	0	54.11	433.37	0	0	0	0	0	0	0	0	0	1472.18	0	0	0	203.17	0	0	0	10.23	0	0	0	6.82
Observation3910-Z	0	0	0	0	0	0	0	0	0	0	0	0	0	1363.63	0	0	0	0	90.49	0	6.83	0	0	0	52.51	45.9	0	0	0	0	0	0	0	0	0	0	1412.99	0	28.2	0	244.34	44.97	0	0	6.31	0	0	0	0
Observation3911-Z	0	0	0	0	0	0	0	0	0	0	0	0	0	1755.01	0	0	0	0	0	0	0	0	0	0	0	129.68	759.58	0	0	0	0	0	0	0	0	0	1059.98	0	0	0	40.79	0	0	0	2.25	0	0	0	1.63
Observation3912-Z	0	259.83	0	10.09	0	0	326.26	0	0	0	0	0	0	1319.26	0	0	0	0	0	0	0	0	0	0	0	56.92	0	0	0	0	0	0	0	0	0	0	1483.49	0	0	0	179.68	0	0	0	13.19	0	0	0	0
Observation3913-Z	0	78.61	35.2	0	0	0	683	0	0	0	0	0	0	1506.17	0	0	0	0	0	0	0	0	0	0	8.02	0	0	0	0	0	0	0	0	0	0	0	1560.98	0	0	0	182.13	0	0	0	14.31	0	0	0	7.54
Observation3914-Z	0	0	0	0	0	0	0	0	231.31	0	0	0	0	1047.28	0	0	0	0	663.57	0	0	0	0	0	0	0	0	0	0	0	0	0	0	0	0	0	1712.52	0	0	0	122.37	47.36	0	0	7.52	0	0	0	0
Observation3915-Z	0	0	0	0	0	0	0	0	286.95	0	0	0	0	854.51	0	0	0	0	794.56	0	0	0	0	0	0	0	0	0	0	0	0	0	0	0	0	0	1617.7	0	0	0	20.24	133.49	0	0	0	0	0	0	0
Observation3916-Z	0	14.53	0	80.29	0	0	505.16	0	579.84	0	0	0	0	1489.15	0	0	0	0	78.17	0	0	0	0	0	0	0	0	0	0	0	0	0	0	0	0	0	1547.48	0	0	0	99.45	44.03	0	0	53.92	0	0	0	0
Observation3917-Z	0	0	0	0	0	0	0	0	1572.65	0	0	0	0	1743.2	0	0	0	0	1.27	0	0	0	0	0	0	10.81	0	0	0	0	0	0	0	0	0	0	1402.02	0	0	0	41	14.47	0	0	0	0	0	0	0
Observation3918-Z	0	0	0	0	0	0	0	0	1741.13	0	0	0	0	1794.66	0	0	0	0	0	0	0	0	0	0	0	0	0	0	0	0	0	0	0	0	0	0	1795.15	0	0	0	10.26	0	0	0	0	0	0	0	0
Observation3919-Z	0	32.23	0	622.28	0	0	0.44	0	772.26	0	0	0	0	1108.62	0	0	0	0	550.78	0	0	0	0	0	0	17.11	0	0	0	0	0	0	0	0	0	0	1622.87	0	0	0	69.6	31.46	0	0	0.64	0	0	0	5.82
Observation3920-Z	0	0	0	1014.93	0	0	0	0	80.69	0	0	0	0	531.05	0	0	0	0	1207.01	0	0	0	0	0	0	35.98	0	0	0	0	0	0	0	0	0	0	1704.27	0	0	0	17.8	48.12	0	0	0	0	0	0	0
Observation3921-Z	0	0	0	0	0	0	0	0	0	0	0	10.24	0	1605.37	0	0	0	0	0	0	0	0	0	0	0	0	40.15	0	0	0	0	0	0	0	0	0	1605.95	0	0	0	166.87	0	0	0	5.91	0	0	0	0
Observation3922-Z	0	34.13	0	0	4.27	0	7.84	0	0	0	0	0	0	1515.4	0	0	0	0	0	0	0	0	0	0	4.07	184.42	24.56	0	0	0	0	0	0	0	0	0	1302.49	0	0	0	209.07	0	0	0	23.11	0	0	0	1.89
Observation3923-Z	0	45.99	0	134.28	0	0	145.23	0	0	0	0	0	0	1529.11	0	0	0	0	0	0	0	0	0	0	0	0	0	0	0	0	0	0	0	0	0	0	1328.22	0	0	0	175.4	3.14	0	0	22.86	0	0	0	4.61
Observation3924-Z	0	0	0	0	0	0	0	0	0	0	0	0	0	22.11	0	0	0	0	36.45	0	93.74	0	0	0	0	0	0	0	0	0	0	0	0	0	0	0	155.22	0	0	0	8.46	11.79	0	0	2.29	0	0	0	0
Observation3925-Z	0	0	0	0	0	0	0	0	73.66	0	0	0	0	980.37	0	236.86	0	0	156.85	0	0	0	0	0	0	5.42	0	0	0	0	0	0	0	0	0	0	1310.68	0	0	5.54	166.5	40.15	0	0	4.96	0	0	0	0
Observation3926-Z	0	205.9	0	35.85	0	0	0.47	224.65	0	0	0	0	0	1145.85	0	2.15	107.86	0	6.56	0	0	0	0	0	0	0	904.96	0	0	0	0	7.52	0	0	0	0	1696.2	0	0	8.57	88.91	9.14	0	0	10.65	0	0	0	0
Observation3927-Z	0	0	20.94	0	0	0	0	0	0	0	0	5.05	0	1160.17	0	462.02	0	0	6.37	0	0	0	0	0	0	7.42	138.04	0	0	0	0	0	0	0	0	0	1464.93	0	0	6.81	115.69	25.28	0	0	7.09	0	0	0	1.96
Observation3928-Z	0	0	70.58	0	0	0	0	0	0	0	0	5.28	0	1509.49	0	75.62	0	0	0	0	0	0	0	0	0	385.14	0	0	0	0	0	0	0	0	0	0	1089.9	0	0	6.31	167.1	7.18	0	0	5.99	0	0	0	0
Observation3929-Z	0	76.76	0	0	0	0	274.01	0	0	0	0	0	0	1602.62	0	0	65.57	0	0	0	99.31	0	0	0	27.11	390.13	60.78	0	0	0	0	0	0	0	0	0	1192.08	0	0	0	164.44	7.15	0	7.37	29.52	0	0	0	6.65
Observation3930-Z	0	194.17	0	0	0	0	37.49	0	0	0	0	0	0	918.22	0	0	362.75	0	0	0	31.41	0	0	0	56.15	53	246.34	0	0	0	0	0	0	0	0	0	1460.52	0	0	0	219.41	11.57	0	4.58	30.27	0	0	0	14.77
Observation3931-Z	0	0	0	0	0	0	0	0	0	0	0	0	0	1149.68	0	0	337.86	0	0	0	139.86	0	0	0	10.3	0	301.37	0	0	0	0	0	0	0	0	0	1455.93	0	0	0	138.48	10.14	0	3.66	14.05	0	0	0	11.17
Observation3932-Z	0	0	0	0	0	0	0	0	0	0	0	0	0	1596.17	0	0	0	0	3.06	0	34.53	0	0	0	19.98	0	349.12	0	0	0	0	0	0	0	0	0	1389.87	0	0	0	183.16	10.58	0	5.54	11.9	0	0	0	0
Observation3933-Z	0	0	0	0	0	0	0	0	371.95	0	0	0	0	1751.63	0	0	0	0	0	0	0	0	0	0	59.32	0	399.32	0	0	0	0	0	0	0	0	0	1538.31	0	0	0	39.77	0	0	0	5.47	0	0	0	2.42
Observation3934-Z	0	0	0	0	0	0	799.5	0	0	0	0	0	0	1752.16	0	0	0	0	0	0	0	0	0	0	0	0	0	9.73	0	0	0	0	0	0	0	0	1685.94	0	0	0	47.45	0	0	0	0	0	0	0	2.81
Observation3935-Z	0	0	61.64	135.26	0	0	1039.01	0	0	0	0	0	0	1574.71	0	0	0	0	0	0	0	0	0	0	5.59	0	0	0	0	0	0	0	0	0	0	0	1511.24	0	12.48	0	204.46	0	0	0	10.17	0	0	0	1.56
[truncated: 13 more columns]

## Sheet: tab 4
obs	Feeding while hanging	Feeding while sitting	drinking	chewing	licking the food residue	eating the catched from the body	picking the food	feeding while sitting on aboard	embracing with conspecifies	licking the genital	button present	mounting	copulation	sitting rest	siiting rest but face the wall	siiting on aboard	lying rest	lying on aboard	climbing rest	hanging rest on chain	hanging rest on skylight	sitting and sleeping	hanging rest on the windport	nursing the baby	holding the baby	mutual grooming	being groomed	driving	fighting	filght	forelegs pull	threaten	bite	being invaded	position shift	alert jump	watching the company	involuntary call	lips smacking	walking on aboard	walking	climbing	walking on the iron chain	hanging walk on the skylight	standing	quiver	play	lick the hair	scratching by the hind legs
Observation0589-J	0	0	0	0	0	0	0	0	0	0	20.94	0	0	1627.17	0	0	0	0	0	0	0	0	0	0	0	90.34	64.36	0	0	0	0	0	0	0	0	0	1385.61	0	0	0	112.45	0	0	0	33.49	0	0	0	0
Observation0590-J	0	0	0	0	0	0	0	0	0	0	0	0	0	0	0	1632.65	0	0	10.99	0	0	2.62	0	0	0	2.28	0	0	0	0	0	0	0	0	0	0	1601.7	7.11	0	68.65	0	7.88	0	0	28.36	0	0	0	0
Observation0591-J	0	0	0	0	0	0	0	0	0	0	0	0	0	1032.9	0	517.8	0	0	137.35	0	0	5.24	0	0	0	7.4	361.71	0	0	0	0	0	0	0	0	0	1387.6	0	0	0	34.17	14.03	0	0	43.97	0	2.17	0	2.77
Observation0592-J	0	0	0	0	0	0	0	0	0	0	0	0	0	0	0	1725.91	0	0	0	0	0	0	0	0	0	407.17	39.1	0	0	0	0	0	0	0	0	0	1269.62	0	0	48.17	0	0	0	0	11.64	0	0	0	3.11
Observation0593-J	0	0	0	76.61	0	0	5.55	0	267.49	8.97	0	0	0	1332.99	0	112.47	0	0	194.58	0	0	0	0	0	0	119.14	287.9	0	0	0	0	1.51	0	0	0	0	1302.23	0	0	2.94	57.06	17.49	0	0	67.46	0	6.48	0	7.77
Observation0594-J	0	94.27	0	595.78	0	0	5.63	0	0	0	0	0	0	7.17	0	1564.18	0	0	0	0	0	0	0	0	0	320.83	129.53	0	0	0	0	0	0	0	0	0	1327	0	0	22.56	11.35	4.18	0	0	87.63	0	0	0	0
Observation0595	0	0	0	0	0	0	0	0	251.9	0	0	0	0	1113.03	0	643.85	0	0	0	0	0	0	0	0	0	0	0	0	0	0	0	7.57	0	0	0	0	1482.28	0	0	0	59.21	7.3	0	0	0	0	1.78	0	2.62
Observation0596	0	0	0	0	0	0	0	0	0	0	0	0	0	0	0	1746.92	0	0	0	0	0	13.54	0	0	0	0	28.58	0	0	0	0	0	0	0	0	0	1715.62	3.88	18.34	0	27.26	6.9	0	0	8.87	0	0	0	0
Observation0597	0	0	0	0	0	0	0	0	0	0	0	0	0	649.38	0	0	0	0	2.72	0	0	0	0	0	0	0	0	0	0	0	0	0	0	0	0	0	551.22	48.28	0	0	208.16	0	0	0	0	0	2.3	0	2.47
Observation0598	0	0	0	0	0	0	0	0	0	0	0	0	0	214.45	0	672.1	0	0	0	0	0	0	0	0	0	0	0	0	0	0	0	0	0	0	0	0	856.34	0	0	0	55.29	6.38	0	0	0	0	2.94	0	0
Observation0599	0	0	0	0	0	0	0	0	0	0	0	0	0	0	0	1601.94	0	0	0	0	0	0	0	0	0	0	34.31	0	0	0	0	0	0	0	0	0	1516.76	55.05	0	0	163.63	29.09	0	0	18.76	0	0	0	0
Observation0600	0	593.82	0	486.92	0	0	4.42	0	0	0	0	0	0	988.06	0	19.79	0	0	0	0	0	0	0	0	0	0	0	0	0	0	0	1.05	0	0	0	0	932.57	0	0	0	172.75	2.65	0	0	10.26	0	0	0	0
Observation0601	0	857.89	0	0	0	0	0.93	0	0	0	0	0	0	0	0	927.93	0	0	0	0	0	0	0	0	0	0	0	0.74	0	0	0	1.62	0	0	0	0	1775.16	0	0	11.74	42.56	4.71	0	0	0	0	0	0	3.77
Observation0602	0	0	0	232.36	0	0	34.27	0	0	0	0	0	0	889.72	0	820.77	0	0	0	0	0	0	0	0	0	0	28.61	0	0	0	0	1.84	0	0	0	0	1573.18	0	0	12.43	87.15	4.27	0	0	0	0	0	0	0
Observation0603	0	0	0	976.74	0	0	0	0	0	0	0	0	0	0	0	1743.96	0	0	0	0	0	0	0	0	0	7.31	16.12	0	0	0	1.85	0.61	0	0	0	0	1695.17	0	0	58.66	0	0	0	0	0	0	0	0	0
Observation0604	0	0	0	0	0	0	0	0	0	0	0	0	0	1766	0	0	0	0	0	0	0	0	0	0	0	0	0	0	0	0	0	0	0	0	0	0	1376.15	0	21.87	0	35.67	0	0	0	10.98	0	0	0	7.62
Observation0605	0	0	0	0	0	0	0	0	0	0	0	0	0	1825.76	0	0	0	0	0	0	0	0	0	0	0	364.18	105.23	0	0	0	0	0	0	0	0	0	888.2	0	0	0	34.03	0	0	0	0	0	0	0	19.35
Observation0606	0	0	0	0	0	0	0	0	0	0	0	0	0	244.27	0	0	0	0	0	0	0	0	0	0	0	0	72.44	0	0	0	0	0	0	0	0	0	244.21	0	0	0	0	0	0	0	0	0	0	0	0
Observation0607	0	0	0	0	0	0	0	0	0	0	21.3	0	0	1539.81	0	0	0	0	0	0	0	0	0	0	0	0	127.16	0	0	0	0	0	0	0	0	0	711.37	0	0	0	9.21	0	0	0	0	0	0	0	11.85
Observation0608	0	0	0	0	0	0	0	0	0	0	0	0	0	1811.04	0	0	0	0	0	0	0	0	0	0	0	0	0	0	0	0	0	0	0	0	0	0	921.05	0	0	0	6.94	0	0	0	0	0	0	0	0
Observation0609	0	0	0	0	0	0	0	0	0	0	0	0	6.93	1708.6	0	0	0	0	0	0	0	0	0	0	0	0	0	0	0	0	0	0	0	0	0	0	1685.51	0	0	0	90.93	0	0	0	0	0	0	0	0
Observation0610	0	0	0	0	0	0	0	0	0	0	0	0	0	484.81	0	0	0	0	0	0	0	0	0	0	0	0	0	0	0	0	0	0	0	0	0	0	462.36	0	0	0	7.19	0	0	0	0	0	0	0	0
Observation0611	0	384.16	0	721.86	0	0	0	0	0	0	0	0	0	920.52	0	0	0	0	0	0	0	0	0	0	0	0	0	0	0	0	0	0	0	0	0	0	1165.47	0	0	0	33.66	0	0	0	0	0	0	0	0
Observation0612	0	0	38.6	0	0	0	0	0	0	0	0	0	0	1775.78	0	0	0	0	0	0	0	0	0	0	0	0	636.12	0	0	0	0	0	0	0	0	0	417.3	0	0	0	38.36	0	0	0	0	0	0	0	0
Observation0613	0	0	0	0	0	0	0	0	358.17	0	0	0	0	1470.64	0	348.55	0	0	0	0	0	0	0	0	0	0	0	0	0	0	0	0	0	0	0	0	1586.94	0	14.7	2.86	34.36	13.04	0	0	0	0	0	0	0
Observation0614	0	0	0	0	0	0	0	0	732.75	0	0	0	0	1006.3	0	159.15	0	0	0	0	0	0	0	0	0	223.78	0	0	0	0	0	0	0	0	0	0	530.02	0	5.5	3.61	14.23	7.81	0	0	0	0	9.58	0	0
Observation0615	0	554.54	0	0	0	0	0	0	0	0	0	0	0	0	0	23.07	0	0	0	0	0	0	0	0	0	0	0	0	0	0	0	0	0	0	0	0	566.57	0	0	4.66	7.34	7.2	0	0	0	0	0	0	0
Observation0616	0	0	0	0	0	0	0	0	96.08	0	0	0	0	463.13	0	556.7	0	0	0	0	0	0	0	0	0	139.02	79.73	0	0	0	0	0	0	0	0	0	553.74	0	0	0	21.13	3.78	0	0	0	0	0	2.61	0
Observation0617	0	0	0	0	0	0	0	0	0	0	0	0	0	719.43	0	0	0	0	0	0	0	0	0	0	0	511.38	169.53	0	0	0	0	0	0	0	0	0	59.42	0	0	0	4.33	0	0	0	0	0	0	0	0
Observation0618	0	0	0	0	0	0	0	0	0	0	0	0	0	1295.33	0	79.56	0	0	321.07	0	0	0	0	0	0	467.42	55.7	0	0	0	0	0	0	0	0	0	836.38	0	0	6.42	47.76	50.16	0	0	0	0	3.59	0	0
Observation0619	0	0	0	0	0	0	0	0	712.37	0	0	0	4.91	960.32	0	498.84	0	0	178.54	0	0	0	0	0	0	268.75	30.64	1.97	0	0	0	0	0	0	0	0	921.33	0	0	3.95	82.91	71.42	0	0	5.3	0	34.85	0	0
Observation0620	0	0	0	0	0	0	1.86	0	0	0	0	0	0	941.68	0	619.99	0	0	83.35	0	0	0	0	0	0	14.27	0	0	0	0	0	1.01	0	0	0	0	1065.87	4.92	0	16.72	99.49	42.73	0	0	0	0	0	0	4.82
Observation0621	0	457.84	69.61	193.05	0	0	84.26	0	0	0	0	0	0	1003.99	21.73	121.17	0	0	0	0	0	0	0	0	0	57.77	0	0	0	0	0	0	0	0	0	0	1164.19	0	0	15.46	138.23	7.32	0	24.25	8.82	0	95.31	0	0
Observation0622	0	0	0	0	0	0	0	0	0	0	27.21	0	0	1565.19	0	0	0	0	0	0	0	0	0	0	0	0	0	0	0	0	0	0	0	0	0	0	1473.06	0	0	0	151.79	0	0	0	44.09	0	0	0	0
Observation0623	0	245.29	0	77.54	0	0	16.04	0	273.32	0	0	0	0	1466.24	0	0	0	0	0	0	0	0	0	0	0	1.57	0	0	0	0	0	0	0	0	0	0	1513.66	0	0	0	64.17	0	0	0	18.2	0	0	0	0
Observation0625-J	0	0	0	0	0	0	0	0	1265.89	0	0	0	0	1748.06	0	0	0	0	0	0	0	0	0	0	0	250.64	590.4	0	0	0	0	0	0	0	0	0	1478.08	0	0	0	31.78	0	0	0	12.84	0	0	0	0
Observation0626-J	0	0	0	0	0	0	0	0	454.44	0	0	0	22.67	1594.82	2.26	0	0	0	8.08	0	0	0	0	0	0	995.76	38	0	0	0	0	0	0	0	0	0	603	0	0	0	32.28	0.64	0	0	44.54	0	0	0	0
Observation0627-J	0	0	0	0	0	0	0	0	0	0	0	0	0	92.6	0	0	0	0	81.58	0	0	0	0	0	0	0	0	0	0	0	0	0	0	0	0	0	173.94	0	0	0	2.68	2.02	0	0	0	0	0	0	0
Observation0628-J	0	164.88	0	0	0	0	0	0	82.83	0	0	0	0	791.15	82.13	637.88	0	0	0	0	6.4	0	0	0	0	236.89	0	0	0	0	0	0	0	0	0	0	1428.55	0	0	5	51.34	8.05	0	9.47	5.28	0	2.19	0	0
Observation0629-J	0	324.3	39.92	708.99	0	0	12.64	0	0	0	0	0	0	1145.9	0	205.78	0	0	0	0	0	0	0	0	0	0	0	0	0	0	0	0	0	0	0	0	1590.28	0	0	1.95	78.78	5.85	0	0	16.04	0	0	0	0
Observation0630-J	0	0	0	0	197.37	0	0	0	229.85	0	1.64	0	0	1448.14	0	0	0	0	0	0	0	0	0	0	0	0	152.55	0	0	0	0	0	0	0	0	0	1412.05	0	0	0	23.6	0	0	0	322.05	0	0	0	1.65
Observation0631-J	0	0	0	0	453.63	0	1.06	0	276.81	0	6.82	0	0	1124.12	0	0	0	0	0	0	0	0	0	0	0	0	47.28	0	0	0	0	0	0	0	0	0	1083.31	0	0	0	65.01	0	0	0	601.83	0	0	2.25	0
Observation0632	0	254.21	88.76	364.32	58.29	0	18.72	0	0	0	65.21	0	0	1215.6	0	0	0	0	0	0	0	0	0	0	0	5.97	208.68	0	0	0	0	0	0	0	0	0	1355	0	0	0	174.36	0	0	0	98.49	0	0.92	0	0
Observation0633	0	0	0	0	366.43	0	0	0	820.07	0	0	0	0	1772.4	0	0	0	0	0	0	0	0	0	0	0	0	0	0	0	0	0	0	0	0	0	0	1255.51	0	0	0	36.72	0	0	0	6.87	0	0	0	5.53
Observation0634	0	0	73.69	0	0	0	1.31	0	281.26	0	0	0	5.02	484.98	0	1240.58	0	0	0	0	0	0	0	0	0	165.08	5.41	0	0	0	0	0	0	0	0	0	1443.21	0	0	13.41	66	3.67	0	0	0	0	0	0	5.84
Observation0635	0	249.69	0	0	15.55	0	0	0	1315.53	0	0	0	0	1421.19	0	4.02	0	0	0	0	0	0	0	0	0	0	0	0	0	0	0	0	0	0	0	0	1527.72	0	4.83	2.71	84.08	9.55	0	44.72	0	0	2.7	0	0
Observation0636	0	329.35	154.37	325.64	0	0	302.52	0	88.27	0	0	0	0	1248.69	0	3.18	0	0	0	0	0	0	0	0	0	0	0	0	0	0	0	0	0	0	0	0	1060.57	0	0	5.73	205.03	0.98	0	0	11.55	0	0	0	2.95
Observation0637	0	0	85.87	0	565.49	0	2.18	0	484.84	0	0	0	0	1289.49	0	170.9	0	0	0	0	1.44	0	0	0	0	0	0	0	0	0	0	0	0	0	0	0	979.72	0	0	0	83.36	2.4	0	19.06	239.31	0	2.32	0	4.78
Observation0638-J	0	0	66.2	0	16.99	0	0	0	163.99	0	0	0	0	348.7	0	1377.96	0	0	0	0	0	0	0	0	0	0	182.49	0	0	0	0	0	0	0	0	0	1656.77	0	0	2.06	35.97	2.36	0	0	27.68	0	0	0	0
Observation0639-J	0	393.41	0	147.08	65.88	0	3.32	0	370.54	0	0	0	0	820.99	0	203.15	0	0	67.62	0	38.55	0	0	0	0	0	0	0	0	0	0	0	0	0	0	0	1516.89	0	0	0	131.74	16.02	0	4.19	80.81	0	0	0	0
Observation0640-J	0	0	47.26	0	21.03	0	0	0	1245.58	0	0	0	0	1669.18	0	5.12	0	0	2.55	0	0	0	0	0	0	0	1.5	0	0	0	0	0	0	0	0	0	1614.2	0	0	0	92.05	6.44	0	0	11.94	0	0	0	0
Observation0641-J	0	0	30.93	0	69.14	0	0	0	994.47	0	0	0	0	1435.11	0	150.3	0	0	0	0	1.54	2	0	0	0	0	65.83	0	0	0	0	0	0	0	0	0	1545.34	0	0	1.5	96.34	9.49	0	10.76	75.66	0	0	0	0
Observation0642-J	0	0	0	0	124.96	0	14.22	0	0	0	0	0	0	802.15	0	9.98	0	0	0	0	0	0	0	0	0	0	0	0	0	0	0	0	0	0	0	0	809.56	0	0	0	68.38	2.87	0	0	149.15	0	3.43	0	0
Observation0643-J	0	81.92	80.08	163.83	0	0	59.46	0	0	0	0	0	0	521.83	0	0	0	0	1.06	0	0	0	0	0	0	0	0	0	0	0	0	0	0	0	0	0	462.41	0	0	0	110.58	7.39	0	0	18.29	0	0	0	0
Observation0644-J	0	0	51.45	182.3	0	0	875.79	0	77.67	0	0	0	0	1647.34	0	0	0	0	0	0	0	0	0	0	0	59.42	0	0	0	0	0	0	0	0	0	0	875.58	0	0	0	110.11	0	0	0	11	0	0	0	4.88
Observation0645	0	0	0	0	0	0	0	0	170.76	0	364.39	0	0	1439.69	0	0	0	0	0	0	0	0	0	0	0	62.59	842.43	0	0	0	0	0	0	0	0	0	1276.89	0	16.8	0	4.38	0	0	0	0	0	0	0	3.81
Observation0646	0	0	0	0	0	0	0	0	40.6	0	1.82	0	0	0	0	1696.93	0	0	0	0	0	0	0	0	0	264.95	401.12	1	0	0	0	0	0	0	0	0	1385.73	0	2.87	69.49	0	0	0	0	26.07	0	9.41	0	0
Observation0647	0	0	0	0	0	0	0	0	201.21	0	9.92	0	0	857.98	0	20.41	0	0	88.69	0	0	0	0	0	0	268.44	84.64	0	0	0	0	0	0	0	0	0	605.17	0	0	4.31	18.39	25.49	0	0	19.61	0	0	0	3.34
Observation0648	0	0	0	0	0	0	0	0	142.56	2.66	134.49	0	0	648.21	0	0	0	0	0	0	0	0	0	0	0	0	120.8	0	0	0	0	0	0	0	0	0	507.37	0	0	0	15.04	0	0	0	0	0	0	0	0
Observation0649	0	0	0	0	0	0	0	0	131.45	0	0	0	0	0	0	1723.83	0	0	0	0	0	0	0	0	0	36.11	69.51	0	0	0	0	0	0	1.68	0	0	1645.29	0	3.72	68.86	0	0	0	0	8.71	0	0	0	0
Observation0650	0	174.33	0	209.2	0	0	13.77	0	324.25	0	0	0	0	1485.97	0	0	0	0	0	0	0	0	0	0	0	4.92	0	0	0	0	0	0	0	0	0	0	1501.73	0	0	0	123.35	0	0	0	15.26	0	0	0	4.21
Observation0651	0	46.37	0	65.95	0	0	1.69	30.67	198.13	0	0	0	0	0	0	1587.66	0	0	0	0	0	0	0	0	0	45.03	0	0	0	0	0	0	0	0	0	0	1618.83	0	0	96.72	26.43	6.17	0	0	5.53	0	0	0	0
Observation0652-J	0	0	16.47	0	0	0	0	0	883.12	0	0	0	0	1442.09	0	209.95	0	0	0	0	0	0	0	0	0	0	31.72	0	0	0	0	0	0	0	0	0	1443.73	11.22	0	0	99	6.34	0	0	26	0	0	0	10.77
Observation0653-J	0	0	0	0	0	0	0	0	47.41	0	0	0	3.87	0	0	1696.64	0	0	0	0	0	0	0	0	0	0	6.74	0	0	0	0	0	0	0	0	0	1694.45	0	0	68.78	0	0	0	0	16.44	0	0	0	3
Observation0654-J	0	0	0	0	10.21	0	0	0	299.29	0	0	0	0	285.69	16.96	922.75	0	0	0	0	0	0	0	0	0	189.74	0	0	0	0	0	0	0	0	0	0	902.39	0	2.61	7.3	89.81	1.81	0	0	23.79	0	0	0	2.09
Observation0655-J	0	0	0	0	0	0	0	0	0	0	0	0	0	81.99	0	390.09	0	0	4.92	0	0	0	0	0	0	0	0	0	0	0	0	0	0	0	0	0	476.36	0	0	3.98	2.31	4.12	0	8.29	0	0	0	0	0.94
Observation0656-J	0	0	0	0	0	0	0	0	418.11	0	0	0	0	0	0	1701.95	0	0	0	0	0	0	0	0	0	0	0	0	0	0	0	0	0	0	0	0	1699.01	0	0	59.58	0	0.99	0	0	8.96	0	0	0	0
Observation0657-J	0	233.72	0	708.43	0	0	49.26	0	0	0	0	0	0	1284.85	12.62	13.6	0	0	0	0	0	0	0	0	0	0	0	0	0	0	0	0	0	0	0	0	1463.99	0	0	0	196.1	3.11	0	0	25.12	0	0	0	1.91
Observation0658	0	775.77	0	284.31	0	0	0.73	0	44.64	0	0	0	0	0	0	953.7	0	0	0	0	0	0	0	0	0	0	88.45	0	0	0	0	5.42	0	0	0	0	1698.84	0	0	50.43	11.36	5.46	0	0	5.55	0	0	0	0
Observation0659	0	0	0	263.39	0	0	6.68	0	283.3	0	0	0	0	342.62	0	1381.09	0	0	0	0	0	0	0	0	0	216.87	71	0	0	0	0	0	0	0	0	0	1151.82	0	0	26.79	45.3	3.86	0	0	6.65	0	0	0	8.3
Observation0660	0	0	0	559.4	0	0	0	0	820.15	0	0	0	0	0	0	1738.09	0	0	0	0	0	0	0	0	0	0	22.48	0	0	0	0	0	0	0	0	0	1584.41	0	0	54.66	0	0	0	0	2.54	0	0	0	0
Observation0661	0	0	0	0	0	0	0	0	163.79	0	7.34	0	0	913.87	0	0	0	0	0	0	0	0	0	0	0	0	0	0	0	0	0.42	0.77	0	0	0	0	788.56	0	0	0	19.53	0	0	0	0	0	0	0	0
Observation0662	0	0	0	0	0	0	0	0	727.36	0	0	0	0	728.16	0	193.1	0	0	0	0	0	0	0	0	0	0	0	0	0	0	0	0	0	0	0	0	881.73	0	0	3.59	6.17	2.01	0	0	0	0	0	0	3.5
Observation0663	0	20.63	0	0	0	0	2.72	0	1302.71	0	4.7	0	0	1579.93	0	107.95	0	0	0	0	0	0	0	42.59	0	0	87.23	0	0	0	0	0	0	0	0	0	1160.06	0	0	2.16	71.45	5.63	0	0	0	0	20.26	0	0
Observation0664	0	298.69	0	176.27	0	0	47.6	0	0	0	0	0	0	809.05	0	540.74	0	0	0	0	0	0	0	0	0	0	0	0	0	0	0	0	0	0	0	0	1408.25	0	0	2.96	114.16	3.07	0	0	0	0	0	0	0
Observation0665-J	0	0	0	0	0	0	0	0	1260.71	0	0	0	0	944.16	0	0	0	0	0	0	0	320.26	0	0	0	0	0	0	0	0	0	0	0	0	0	0	938.57	0	0	0	8.45	0	0	0	0	0	0	0	0
Observation0666-J	0	0	0	0	0	0	0	0	201.56	0	8.51	0	0	487.59	0	0	0	0	0	0	0	0	0	0	0	0	0	0	0	0	0	0	0	0	0	0	480.6	0	0	0	22.81	0	0	0	28.4	0	0	0	0
Observation0667-J	0	0	0	0	0	0	0	0	1256.59	0	1.76	0	0	1623.1	0	0	0	0	21.86	0	0	65.55	0	0	0	0	0	0	0	0	0	0	0	0	0	0	1632.07	0	0	0	53.59	4.65	0	0	19.78	0	0	0	0.92
Observation0668-J	0	0	0	0	0	0	0	0	1119.77	0	0	0	0	1329.5	429.8	0	0	0	0	0	0	0	0	0	0	20.42	135.21	0	0	0	0	0	0	0	0	0	1405.19	0	0	0	17.73	0	0	0	16.56	0	0	0	0
Observation0669-J	0	406.61	0	602.11	0	0	260.07	0	0	0	0	0	0	1323.04	14.24	0	0	0	0	0	0	0	0	0	0	0	0	0	0	0	0	0	0	0	0	0	1448.29	0	0	0	44.09	0	0	0	1.34	0	6.74	0	0
Observation0670-J	0	0	0	0	207.34	0	0	0	593.41	0	0	0	0	1369.38	0	169.82	0	0	0	0	0	0	0	0	0	0	37.02	0	0	0	0	10.79	0	0	0	0	1491.02	0	0	1.08	33.28	3.39	0	0	209.13	0	0	1.21	0
Observation0671-J	0	0	99.91	0	43.51	0	0	0	103.5	0	0	0	0	274.77	0	1334.74	0	0	0	0	0	0	0	0	0	0	0	0	0	0	0	0	0	0	0	0	1468.29	0	0	12.1	92.86	7.67	0	2.86	56.03	0	0	15.6	8.01
Observation0672-J	0	288.88	57.47	464.69	35.59	0	3.78	0	0	0	0	0	0	1015.83	0	318.1	0	0	0	0	0	0	0	0	0	0	6.08	0	0	0	0	0	0	0	0	0	1552.06	0	0	1.42	115	3.24	0	0	36.38	0	3.78	0	2.38
Observation0673	0	0	51.74	0	134.96	0	0	0	1164.48	0	0	0	0	1466.69	0	131.2	0	0	40.33	0	0	0	0	0	0	0	0	0	0	0	0	0	0	0	0	0	1454.46	0	0.99	8.08	75.03	26.77	0	0	75.62	0	0.86	0	0
Observation0674	0	0	0	0	87.12	0	69.77	0	42.76	0	0	0	0	790.73	0	228.51	0	0	7.01	0	0	0	0	0	0	0	0	0	0	0	0	0	0	1.14	0	0	791.29	0	7.45	4.84	50.7	7.11	0	0	2.08	0	0	17.3	3.37
Observation0675	0	0	0	0	0	0	0	0	392.75	0	0	0	0	548.48	0	98.21	0	0	0	0	0	0	0	0	0	0	11.6	0	0	0	0	0	0	0	0	0	553.72	0	0	2.48	74.9	0	0	0	0	0	1	0	3.25
Observation0676	0	148.53	71.12	287.78	0	0	35.35	0	419.13	0	0	0	0	1383.61	0	0	0	0	0	0	0	0	0	0	0	0	0	2.38	0	0	0	7.45	0	0	0	0	1268.3	0	0	0	249.1	5	0	0	2.3	0	0	3.29	5.46
Observation0677	0	0	133.91	138.13	64.58	0	250.12	0	0	0	0	0	3.87	1350.71	0	40.88	0	0	8.11	0	0	0	0	0	0	0	0	68.04	1.04	0	0	105.48	0	0	0	0	826.37	0	10.2	1.85	258.79	78.74	0	0	25.49	0	0	0	8.9
Observation0678	0	0	0	0	0	0	0	0	295.34	0	31.54	0	0	992.96	0	666.51	0	0	25.52	0	0	0	0	0	0	0	115.12	0	0	0	0	0	0	0	0	0	1461.17	0	33.65	10.67	56.66	7.13	0	0	10.82	0	2.8	0	3.09
Observation0679	0	0	0	0	0	0	0	0	737.85	0	0	0	0	1527.21	0	227.41	0	0	0	0	0	0	0	0	0	166.7	52.87	0	0	0	0	0	0	0	0	0	934.73	0	3.09	0	50.84	6.75	0	0	0	0	0	0	0
Observation0680	0	178.84	0	238.89	0	0	3.75	0	538.74	0	11.31	0	0	1405.06	0	59.21	0	0	0	0	0	0	0	0	0	84.55	10	0	0	0	0	0.78	0	0	0	0	1449.74	0	7.91	0	133.57	6.08	0	0	3.64	0	0	0	3.93
Observation0681	0	0	0	0	0	0	0	0	1137.92	0	10.38	0	0	1687.25	6.25	0	0	0	5.89	0	0	0	0	0	0	0	151.2	0	0	0	0	2.87	0	0	0	0	1194.82	0	17.11	0	90.52	10.18	0	0	9.85	0	0.73	0	0
Observation0682-J	0	0	0	0	0	0	0	0	139.24	0	0	0	0	630.22	0	817.04	0	0	75.84	0	0	0	0	0	0	0	0	0	0	0	0	0	0	0	0	0	1508.41	0	0	9.24	206.51	18.24	0	0	16.35	0	11.75	0	0
Observation0683-J	0	0	0	0	0	0	0	0	0	0	0	0	0	0	0	505.6	0	0	0	0	0	0	0	0	0	0	0	0	0	0	0	0	0	0	0	0	501.03	0	0	8.74	0	0	0	0	0.41	0	0	0	4.24
Observation0684-J	0	710.98	0	112.1	0	0	0.59	0	0	0	0	0	0	384.36	0	0	0	0	0	0	0	0	0	0	0	0	0	0	0	0	0	0	0	0	0	0	1086.56	0	0	0	160.72	0	0	0	27.06	0	0	0	0
Observation0685-J	0	0	0	1135	1.81	0	25.12	0	0	0	0	0	0	1642.82	44.2	0	0	0	0	0	0	0	0	0	0	0	49.42	0	0	0	0	0	0	0	0	0	1540.46	0	0	0	48.47	0	0	0	55.15	0	0	0	4.11
Observation0686-J	0	0	0	0	0	0	0	0	0	0	0	0	0	1547.94	0	0	12.98	0	0	0	0	0	0	0	0	354.14	538.4	0	0	0	0	1.11	0	0	0	0	805.88	0	0	0	54.27	0	0	0	171.94	0	4.41	0	0
Observation0687-J	0	62.92	0	217.04	0	0	16.95	0	0	0	0	0	0	1328.61	0	45.94	0	0	0	0	99.05	0	0	0	0	373.81	145.48	0	0	0	0	0	0	0	0	0	959.13	0	0	0	130.01	7.04	0	30.38	69.3	0	0	0	0
Observation0688-J	0	0	0	0	0	0	0	0	0	0	0	0	0	1007.63	0	684.57	0	0	0	0	0	0	0	0	0	728.67	57.74	0	0	0	0	0	0	0	0	0	699.2	0	0	0.38	65.48	4.18	0	0	12.11	0	0	0	1.96
Observation0689	0	0	0	0	0	0	12.72	0	653.78	0	0	0	0	1456.07	0	269.71	0	0	0	0	0	0	0	0	0	92.99	6.28	0	0	0	0	7.07	0	0	0	0	1132.77	0	6.96	6.57	35.12	5.7	0	0	13.77	0	0	0	6.17
Observation0690	0	0	0	0	0	0	0	0	1214.11	0	0	0	0	1740.29	0	0	0	0	0	0	0	0	0	0	0	359.16	0	0	0	0	0	0	0	0	0	0	1090.68	0	4.74	0	56.26	0	0	0	0	0	0	0	4.35
Observation0691	0	100.39	0	1220.81	0	0	4.21	0	0	0	0	0	0	1464.28	0	64.73	0	0	7.55	0	0	0	0	0	0	33.33	0	0	0	0	0	0	0	0	0	0	1469.73	0	19.08	0	141.95	0.94	0	0	0	0	0	0	5.6
Observation0692	0	0	0	427.29	0	0	0	0	35.8	0	0	0	0	482.74	0	1285.05	0	0	2.8	0	0	0	0	0	0	94.13	31.23	0	0	2.94	0	20.82	0	0	0	0	1516.92	0	0	22.1	21.64	0.79	0	0	0	0	0	0	0
Observation0693	0	430.18	0	115.39	0	0	11	86.59	0	0	0	0	0	356.91	0	888.56	0	0	0	0	0	0	0	0	0	5.61	0	0	0	0	0	0	0	0	0	0	1568.93	7.58	0	2.01	42.88	8.4	0	0	0	0	1.55	0	5.25
Observation0694	0	194.34	0	0	0	0	1.7	0	0	0	0	0	2.2	661.59	519.08	0	347.84	0	4.16	0	0	0	0	0	0	359.91	335.88	0	0	0	0	0	0	0	0	0	1000.77	0	0	0	63.03	6.61	0	0	1.74	0	14.92	0	2.69
Observation0695-J	0	0	0	0	0	0	0	0	0	0	4.07	0	0	1731.9	0	0	0	0	0	0	0	0	0	0	0	571.26	16.08	0	0	0	0	0	0	0	0	0	999.36	0	5.97	0	31.55	0	0	0	19.01	0	36.65	0	0
Observation0696-J	0	0	0	0	0	0	0	0	0	0	0	0	0	97.92	0	1688.11	0	0	0	0	0	0	0	0	0	43.61	0	0	0	0	0	0	0	0	0	0	1594.44	0	0	0	8.97	1.65	0	0	0	0	0	0	0
Observation0697-J	0	0	0	0	11.66	0	0	0	0	0	0	0	0	1025.89	189.06	33.33	0	0	112.21	216.74	0	0	0	0	0	20.59	0	0	0	0	0	0	0	0	0	0	1327.34	0	0	0.6	134.15	38.78	0	0	18.95	0	0	3.65	0
Observation0698-J	0	0	0	0	0	0	0	0	0	0	0	0	0	948.03	0	785.72	0	0	0	0	0	0	0	2.71	0	617.94	4.66	0	0	0	0	0	0	0	0	0	1028.35	0	0	7.54	43.61	4.5	0	0	4.14	0	0	0	0
Observation0699-J	0	1367.1	27.77	216.25	0	0	71.82	0	0	0	0	0	0	243.45	161.74	0	0	0	0	0	0	0	0	0	0	0	0	0	0	0	0	0	0	0	0	0	1688.84	0	0	0	23.91	0	0	0	0	0	0	0	0
Observation0700-J	0	0	0	0	0	0	0	0	0	0	0	0	0	1581.2	0	0	0	0	61.61	0	0	0	0	26.27	0	166.75	56.29	0	0	0	0	0	0	0	0	0	821.98	0	2.98	0	120.02	20.02	0	0	11.39	0	0	0	0
Observation0701	0	493.6	0	277.46	0	0	1.91	0	12.97	0	0	0	0	1213.89	0	0	0	0	0	0	0	0	0	2.35	0	63.68	0	0	0	0	0	2.77	0	0	0	0	1350.32	0	4.38	0	93.98	0	0	0	0	0	135.51	0	0
Observation0702	0	77.19	0	393.27	0	0	69.37	0	0	0	80.94	0	0	1560.8	0	0	0	0	0	0	0	0	0	0	0	0	803.15	0	0	0	0	0	0	0	0	0	1426.25	0	4.6	0	63.07	0	0	0	17.15	0	2.49	0	3.09
Observation0703	0	0	0	0	0	0	0	0	733.83	0	48.45	0	0	1643.79	0	0	0	0	23.88	0	0	0	0	0	0	115.87	558.44	0	0	0	0	0	0	0	0	0	1111.61	0	9.71	0	50.4	18.92	0	0	15.5	0	132.72	0	4.03
Observation0704	0	0	0	0	0	0	0	0	0	0	0	0	0	1682.06	0	0	0	0	54.81	0	0	0	0	4.77	0	45.21	338.73	0	0	0	0	0	0	0	0	0	1005.32	0	11.63	0	54.02	13.41	0	0	0	0	0	0	7.77
Observation0705	0	0	0	0	0	0	0	0	733.98	0	0	0	0	1702.93	0	0	0	0	0	0	0	0	0	0	0	498.33	34.2	0	0	0	0	0	0	0	0	0	782.77	0	0	0	97.5	0	0	0	0	0	0.54	0	0
Observation0706	0	198.55	0	0	0	0	6.6	0	1235.53	0	0	0	0	1554.92	0	0	0	0	0	0	0	0	0	0	0	140.57	219.15	0	0	0	0	0	0	0	0	0	1017.68	0	3.69	0	49.82	0	0	0	0	0	37.3	0	1.42
Observation0707-J	0	0	0	0	0	0	0	0	0	0	0	0	0	716.34	0	0	0	0	0	0	0	0	0	0	0	71.1	31.57	0	0	0	0	0	0	0	0	0	567.7	0	3.99	0	42.01	0	0	0	31.27	0	0	0	0
Observation0708-J	0	0	0	0	0	0	0	0	0	0	0	0	0	713.62	0	172.36	0	0	70.94	0	0	0	0	0	0	21.76	0	0	0	0	0	0	0	0	0	0	730.02	0	0	9.3	17.25	7.39	0	0	0	0	0	0	0
Observation0709-J	0	0	0	0	0	0	0	0	309.02	0	0	0	0	1768.19	0	0	0	0	0	0	0	0	0	0	0	0	44.49	0	0	0	0	0	0	0	0	0	1463.47	0	0	0	28.73	0	0	0	0	0	0	0	8.24
Observation0710-J	0	0	0	0	0	0	0	0	0	0	0	0	0	578.81	0	990.82	0	0	3.3	0	7.76	0	0	0	0	239.13	0	0	0	0	0	0	0	0	0	0	1118.86	0	16.15	16.23	65.05	22.43	0	8.36	39.22	0	0	0	1.95
Observation0711-J	0	0	0	0	0	0	0	0	0	0	0	0	0	1783.03	0	0	0	0	0	0	0	0	0	0	0	0	5.75	0	0	0	0	0	0	0	0	0	1101.86	0	0	0	14.32	0	0	0	0	0	0	22.74	3.53
Observation0712-J	0	68.98	0	141.23	0	0	12.89	0	10.4	0	0	0	0	1254.63	0	234.21	0	0	5.64	0	0	0	0	0	0	28.03	0	0	0	0	0	0	0	0	0	0	1247.74	0	1.22	2.03	183.96	13.44	0	0	5.67	0	0	0	0
Observation0713-J	0	0	0	11.41	0	0	14.42	0	394.08	0	0	0	0	1735.01	0	0	0	0	0	0	0	0	0	0	0	0	26.28	0	0	0	0.82	5.2	0	0	0	0	1306.89	0	0	0	52.6	0	0	0	5.09	0	0	0	9.25
Observation0714	0	0	0	0	8.59	0	0	0	699.68	0	0	0	3.82	934.03	0	712.34	0	0	8.3	0	0	0	0	0	0	145.31	16.66	0	0	0	0	0	0	0	0	0	1275.93	0	17.32	13.72	85.03	27.2	0	0	1.47	0	0	0	2
Observation0715	0	0	0	0	0	0	0	0	853.76	0	0	0	0	1798.06	0	0	0	0	0	0	0	0	0	0	0	0	37.58	0	0	0	0	0	0	0	0	0	939.8	8.64	0	0	14.5	0	0	0	0	0	0	13.58	2.95
Observation0716	0	0	0	0	0	0	0	0	57.91	0	0	0	0	487.84	0	1143.53	0	0	1.48	0	0	0	0	0	0	23.67	0	0	0	0	0	0	0	0	0	0	1388.52	0	0	11.12	21.71	7.92	0	118.81	1.85	0	0	0	0
Observation0717	0	0	0	0	0	0	0	0	1800.99	0	0	0	0	1828.86	0	0	0	0	0	0	0	0	0	0	0	0	183.6	0	0	0	0	0	0	0	0	0	1453.25	0	0	0	0	0	0	0	0	0	0	0	4.2
Observation0718	0	0	0	0	0	0	0	0	144.4	0	0	0	0	1078.75	0	557.1	0	0	30.37	0	0	0	0	0	0	98.27	106.89	0	0	0	0	0	0	0	0	0	1405.91	0	0	10.97	60.07	31.74	0	11.34	0	0	0	0	0
Observation0719	0	0	0	0	0	0	0	0	410.29	0	0	0	0	832.49	0	0	0	0	0	0	0	0	0	0	0	0	0	0	0	0	0	0	0	0	0	0	787.35	0	18.69	0	11.55	0	0	0	0	0	0	0	0
Observation0720	0	276.83	0	247.04	0	0	1.85	0	0	0	0	0	0	620.01	0	0	0	0	0	0	0	0	0	0	0	0	0	0	0	0	0	0	0	0	0	0	853.94	0	0	0	48.43	0	0	0	0	0	0	0	0
Observation0721-J	0	123.21	0	949.69	0	0	39.09	0	0	0	0	0	0	753.63	0	625.65	0	0	0	0	0	0	0	0	0	164.45	0	0	0	0	0	0	0	0	0	0	1289.94	0	0	20.54	138.44	9.01	0	0	39.14	0	0	0	2.83
Observation0722-J	0	0	0	228.24	0	0	0	0	602.25	0	0	0	0	1783.36	0	0	0	0	0	0	0	0	0	0	0	0	8.29	0	0	0	0	0	0	0	0	0	1425.24	0	0	0	11.28	0	0	0	0	0	0	0	19.11
Observation0723-J	0	431.28	0	86.72	0	0	0.97	0	0	0	0	0	0	583.66	715.83	0	0	0	0	0	0	0	0	0	0	112.84	7.09	0	0	0	0	0	0	0	0	0	1593.75	0	26.93	0	54.44	0	0	0	0	0	23.56	0	0
Observation0724-J	0	0	0	0	0	0	0	0	0	0	0	0	0	459.36	809.63	0	419.89	0	0	0	0	0	0	0	0	220.69	396.22	0	0	0	0	0	0	0	0	0	1311.4	0	0	0	27.79	0	0	0	77.83	0	1.75	0	0
Observation0725-J	0	0	0	0	0	0	0	0	0	0	26.19	0	0	516.95	592.1	0	614.07	0	0	0	0	0	0	0	0	274.01	443.62	0	0	0	0	0	0	0	0	0	1445.12	0	0	0	21.55	0	0	0	48.52	0	0	0	0
Observation0726-J	0	0	0	0	1.04	0	0	0	0	0	0	0	0	1570.9	0	49.96	0	0	85.9	0	0	0	0	4.73	0	83.22	2.23	0	0	0	0	0	0	0	0	0	1578.17	0	0	0	43.05	20.24	0	0	7.29	0	4.35	0	0
Observation0727	0	0	0	0	0	0	0	0	693.59	0	0	0	10.07	755.07	0	1029.59	0	0	0	0	0	0	0	0	0	130.57	0	0	0	0	0	0	0	0	0	0	771.85	0	0	1.52	4.96	2.3	0	0	0	0	0	0	2.37
Observation0728	0	0	77.97	0	0	0	0	0	910.28	0	0	0	0	427.07	0	1357.17	0	0	0	0	0	0	0	0	0	376.4	0	0	0	0	0	0	0	0	0	0	1159.95	0	0	0	22.48	2.18	0	0	0	0	89.8	0	0
Observation0729	0	1163.03	0	0	0	0	6.58	0	0	0	0	0	0	623.97	0	0	0	0	0	0	0	0	0	0	0	0	0	0	0	0	0	0	0	0	0	0	1643.23	0	0	0	17.95	0	0	0	0	0	41.25	0	2.83
Observation0730	0	1089.81	0	17.59	0	0	25.74	0	0	0	0	0	0	617.28	0	0	0	0	30.04	0	0	0	0	0	0	0	0	0	0	0	0	0	0	0	0	0	1208.18	0	0	0	45.44	9.46	0	0	0	0	485.97	0	0
Observation0731	0	0	0	5.98	0	0	0	154.09	241.63	0	21.81	0	16.52	1057.77	26.81	462.27	0	0	7.22	0	0	0	0	0	0	1062.96	0	0	0	0	0	0	0	0	0	0	462.13	0	22.87	2.39	42.75	5.76	0	0	1.28	0	0	0	0
Observation0732	0	0	0	0	0	0	0	0	726.22	0	0	0	0	1798.13	0	0	0	0	0	0	0	0	0	0	0	1111.09	149.83	0	0	0	0	0	0	0	0	0	459.4	0	0	0	7.26	0	0	0	0	0	0	0	0
Observation0733-J	0	0	0	0	7.38	0	0	0	0	0	0	0	0	1327.9	19	0	279.53	0	72.48	0	0	0	0	0	0	571.73	311.91	0	0	0	0	0	0	0	0	0	1089.01	0	0	0	31.22	19.7	0	0	42.98	0	2.32	0	0
Observation0734-J	0	0	0	0	0	0	0	0	0	0	83.07	0	0	1151.5	0	0	18.75	0	37.8	458.23	0	0	0	0	0	131.08	170.91	0	0	0	0	0	0	0	0	0	1522.78	0	0	0	22.17	10.01	0	2.43	85.13	0	0	0	0
Observation0735-J	0	0	0	0	0	0	0	0	1074.94	0	0	0	0	1786.36	0	0	0	0	0	0	0	0	0	0	0	129.58	135.02	0	0	0	0	0	0	0	0	0	1653.14	0	0	0	13.13	0	0	0	0	0	0	0	0
Observation0736-J	0	663	0	2.75	0	0	224.68	0	0	0	0	0	0	1102.81	0	0	0	0	0	0	0	0	0	0	0	297.98	28.99	0	0	0	0	0	0	0	0	0	1292.46	0	0	0	21.57	0	0	0	3.41	0	0	0	5.32
Observation0737-J	0	659.43	0	0	0	0	20.06	0	0	0	0	0	0	1062.35	0	0	0	0	0	0	0	0	0	0	0	0	0	0	0	0	0	0	0	0	0	0	1199.75	0	0	0	63.4	0	0	0	20.4	0	0	0	0
Observation0738-J	0	1566.74	0	0	0	0	6.58	0	0	0	0	0	0	1421.49	0	0	0	0	0	0	0	0	0	0	0	417.56	0	0	0	0	0	0	0	0	0	0	722.5	0	0	0	85.43	0	0	0	32.37	0	0	0	3.68
Observation0739	0	0	0	0	0	0	0	0	0	0	0	0	0	1384.51	0	259.58	0	0	0	0	0	0	0	0	0	21.84	0	0	0	0	0	0	0	0	0	0	919.77	0	0	16.29	91.8	11.43	0	0	0.95	0	20.7	23.47	0
Observation0740	0	0	0	0	0	0	0	0	0	0	1.48	0	6.91	1510.89	0	191.05	0	0	0	0	0	0	0	0	0	18.32	0	0	0	0	0	0	0	0	0	0	1010.52	0	16.24	16.85	49.32	12.38	0	0	13.34	0	10.95	0	0
Observation0741	0	0	0	0	0	0	0	0	0	0	0	0	0	1091.44	0	504.88	0	0	0	0	0	0	0	0	0	0	48.18	0	0	0	0	1.69	0	0	0	0	1049.79	0	47.93	12.53	171.34	13.38	0	0	0	0	5.21	0	18.1
Observation0742	0	0	0	0	0	0	0	0	339.68	0	0	0	0	1802.89	0	0	0	0	0	0	0	0	0	0	0	344.87	0	0	0	0	0	0	0	0	0	0	690.58	0	0	0	6.3	0	0	0	0	0	30.27	62.32	0
Observation0743	0	370.13	0	0	0	0	4.17	3.93	0	0	9.09	0	4.77	1303.5	0	8.22	0	0	0	0	0	0	0	0	0	0	0	0	0	0	0	2.03	0	0	0	0	960.9	0	0	2.31	81.21	1.83	0	0	14.62	0	0	0	0
Observation0744	0	376.9	0	9.29	0	0	1.7	0	74.25	0	0	0	0	1220.86	0	0	0	0	0	0	0	0	0	72.2	0	153.88	0	0	0	0	0	0	0	0	0	0	1238.43	0	4.46	0	176.95	0	0	0	10.53	0	0	0	5.72
Observation0745-J	0	170.8	0	193.01	0	0	7.16	0	0	0	0	0	0	1349.88	0	0	0	0	40.96	0	0	0	0	9.85	0	262.39	84.48	0	0	0	0	0	0	0	0	0	1148.77	0	0	0	126.52	8.17	0	0	81.47	0	8.14	0	5.03
Observation0746-J	0	0	0	0	0	0	0	0	55.56	0	0	0	0	1752.13	0	0	0	0	0	0	0	0	0	5.72	0	267.68	12.31	0	0	0	0	0	0	0	0	0	1469.62	0	0	0	46.05	0	0	0	0	0	0	0	0
Observation0747-J	0	0	0	0	0	0	0	0	960.24	0	0	0	0	1671.07	0	0	0	0	0	0	0	32.2	0	4.59	0	146.44	0	0	0	0	0	0	0	0	0	0	1348.24	0	0	0	84.01	0	0	0	6.96	0	4.52	0	0.64
Observation0748	0	0	0	0	0	0	0	0	1231.11	0	0	0	0	1763.55	0	0	0	0	0	0	0	0	0	0	0	298.51	0	0	0	0	0	0	0	0	0	0	919.6	0	0	0	47.25	0	0	0	2.53	0	0	0	1.69
Observation0749	0	0	0	0	0	0	0	0	936.27	0	0	0	0	1666.06	0	0	0	0	0	0	0	0	0	1.38	0	353.02	0	0	0	0	0	0.79	0	0	0	0	820.12	0	2.06	0	134.85	0	0	0	7.73	0	11.16	0	0
Observation0750	0	429.98	24.32	721.56	0	0	1.95	0	51.06	0	0	0	0	1234.39	0	0	0	0	0	0	0	0	0	0	0	7.39	0	0	0	0	0	0	0	0	0	0	1600.18	0	0.81	0	106.83	0	0	0	28.43	0	4.48	0	1.05
Observation0751-J	0	0	0	0	0	0	0	0	1632.69	0	0	0	0	0	0	1791.55	0	0	0	0	0	5.76	0	0	0	18.06	382.7	0	0	0	0	0	0	0	0	0	1771.78	0	0	0	0	0	0	0	2.36	0	0	0	0
Observation0752-J	0	0	0	0	0	0	0	0	949.75	0	0	0	0	0	0	1712.92	0	0	0	0	0	0	0	0	0	244.39	184.18	0	0	0	0	0	0	0	0	0	1395.82	0	0	19.42	0	0	0	0	62.95	0	0	0	0.82
Observation0753-J	0	217.21	0	508.84	0	0	205.79	0	0	0	0	0	0	228.9	0	1153.52	0	0	0	0	0	0	0	0	0	96.77	494.19	0	0	0	0	0	0	0	0	0	1488.21	0	0	21.75	32.82	3.58	0	0	110.06	0	0	0	0
Observation0754-J	0	0	0	0	0	0	0	0	637.24	0	0	0	0	0	0	1756.96	0	0	0	0	0	0	0	0	0	0	62.61	0	0	0	0	0	0	0	0	0	1745.12	0	0	40.94	0	0	0	0	0	0	8.31	0	0
Observation0755-J	0	0	0	0	0	0	0	0	0	0	0	0	0	116.17	0	712.68	0	0	28.39	0	0	0	0	0	0	0	1.89	0	0	0	0	0	0	0	0	0	854.22	0	0	89.49	51.84	26.55	0	0	20.35	0	0	0	0
Observation0756-J	0	0	0	0	0	0	0	0	0	0	0	0	0	0	0	732.09	0	0	0	0	0	0	0	0	0	0	0	0	0	0	0	0	0	0	0	0	731.41	0	0	27.26	0	0	0	0	0	0	0	0	0
Observation0757-J	0	0	0	0	0	0	0	0	676.62	0	0	0	0	0	0	1761.2	0	0	0	0	0	0	0	0	0	0	0	0	0	0	0	0	0	0	0	0	1760.07	0	0	32.03	0	0	0	0	0.56	0	3.29	0	0
Observation0758	0	754.41	0	622.96	0	0	0.86	0	96.11	0	0	0	0	0	0	992.59	0	0	0	0	0	0	0	0	0	0	57.59	0	0	0	0	0	0	0	0	0	1733.1	0	0	37.14	15.1	5.05	0	0	0	0	0	0	4.21
Observation0759	0	0	0	0	0	0	0	0	183.84	3.07	0	0	0	926.76	0	817.32	0	0	0	0	0	0	0	0	0	39.56	0	0	0	0	0	0	0	0	0	0	1483.94	0	9.27	12.09	71.01	22.61	0	10.92	0	0	0	0	1.84
Observation0760	0	0	0	0	0	0	0	0	38.92	0	0	0	0	293.29	0	0	0	0	0	0	0	0	0	0	0	0	0	0	0	0	0	0	0	0	0	0	195.08	0	0	0	5.51	0	0	0	0	0	0	0	0
Observation0761	0	0	0	0	0	0	0	0	297.17	0	0	0	0	1501.12	0	0	0	0	0	0	0	0	0	0	0	138.73	81.09	0	0	0	0	0	0	0	0	0	593.38	0	16.14	0	6.46	0	0	0	0	0	0	0	0
Observation0762	0	0	0	38.64	0	0	34.63	0	209.74	0	0	0	0	1066.07	0	553.99	0	0	22.97	0	0	0	0	0	0	186.03	0	0	0	0	0	0	0	20.26	0	0	1231.26	0	54.69	24.33	64.18	26.37	0	9.58	0	0	0	0	0
Observation0763	0	45.49	0	238.98	0	0	0	0	322.04	0	0	0	0	1717.34	0	0	0	0	0	0	0	0	0	0	0	0	48.45	0	0	0	0	0	0	0	0	0	1345.35	0	0	0	35.17	0	0	0	0	0	0	0	5.24
Observation0764	0	0	0	3.36	0	0	36.45	0	312.24	0	0	0	0	835.79	0	794.63	0	0	10.39	0	0	0	0	0	0	97.07	5.76	0	0	0	0	1.41	0	0	0	0	1021.97	0	13.36	7.41	126.9	20.42	0	0	0	0	0	0	2.48
Observation0765-J	0	0	0	0	0	0	0	0	283.71	0	0	0	0	1745.03	0	0	0	0	0	0	0	0	0	0	0	0	130.36	0	0	0	0	0	0	0	0	0	1668.91	0	0	0	7.65	0	0	0	47.34	0	0	0	5.52
Observation0766-J	0	0	0	0	16.92	0	3.52	0	412.25	0	0	0	0	730.17	0	237.31	0	0	4.07	0	31.84	0	0	0	0	0	0	0	0	0	0	0	0	0	0	0	999.73	0	0	14.96	62.38	5.56	0	11.82	2.33	0	0	0	0
Observation0767-J	0	0	0	0	0	0	0	0	45.53	0	0	0	0	194.85	0	246.43	0	0	51.34	0	0	0	0	0	0	0	0	0	0	0	0	0	0	0	0	0	489.7	0	0	22.75	124.52	33.88	0	0	0	0	0	0	0
Observation0768-J	0	0	0	0	0	0	0	0	10.99	0	0	0	0	1764.9	0	0	0	0	0	0	0	0	0	0	0	0	0	0	0	0	0	0	0	0	0	0	1740.76	0	0	0	29.64	0	0	0	0	0	0	0	3.2
Observation0769-J	0	0	0	0	0	0	0	0	810.22	0	0	0	0	1592.01	0	88.95	0	0	16.92	0	0	0	0	0	0	24.41	72.15	0	0	0	0	0	0	0	0	0	1514.82	0	0	12.06	50.16	10.28	0	0	1.62	0	0	0	0
Observation0770-J	0	0	0	0	0	0	0	0	298.91	0	0	0	0	303.94	0	0	0	0	0	0	0	0	0	0	0	0	0	0	0	0	0	0	0	0	0	0	303.37	0	0	0	0	0	0	0	0	0	0	0	0
Observation0771-J	0	0	0	0	0	0	0	0	1485	0	0	0	0	1499.83	0	0	0	0	0	0	0	0	0	0	0	0	50.7	0	0	0	0	0	0	0	0	0	1288.39	0	0	0	0	0	0	0	0.67	0	0	0	0
Observation0772-J	0	0	0	0	0	0	0	0	208.23	0	0	0	13.27	419.77	0	512.79	0	0	0	0	0	0	0	0	0	6.17	0	0	0	0	0	1.67	0	0	0	0	909.13	0	0	3.85	23.71	6.3	0	0	20.05	0	0	0	0
Observation0773-J	0	45.44	0	557.88	0	0	11.38	0	0	0	0	0	0	685.66	0	0	0	0	0	0	0	0	0	0	0	0	0	0	0	0	0	0	0	0	0	0	714.42	0	0	0	52.8	0	0	0	0	0	0	0	0
Observation0774	0	255.02	0	268.15	0	0	0.55	0	695.49	0	0	0	0	1511.36	0	0	0	0	0	0	0	0	0	0	0	0	0	0	0	0	0	0	0	0	0	0	1250.66	0	0	0	31.73	0	0	0	0	0	0	0	0
Observation0775	0	0	0	0	32.86	0	1.95	0	689.63	0	0	0	0	741.63	0	370.19	0	0	0	0	37.51	0	0	0	0	0	0	0	0	0	0	0	0	0	0	0	803.6	0	0	14.66	20.17	21.72	0	32.19	1.11	0	0	40.29	5.33
Observation0776	0	0	0	0	0	0	2.7	0	282.88	0	0	0	0	483.05	0	6.44	0	0	0	0	11.73	0	0	0	0	0	0	0	0	0	0	0	0	0	0	0	410.32	0	0	3.5	32.63	2.45	0	0	0	0	0	0	0
Observation0777	0	0	0	0	0	0	0	0	1442.6	0	4.2	0	0	1768.16	0	0	0	0	0	0	0	0	0	0	0	0	0	0	0	0	0	0	0	0	0	0	762.39	0	0	0	27.09	0	0	0	0	0	0	0	2.85
Observation0778	0	0	0	0	0	0	0	0	379.14	0	0	0	0	1068.95	0	0	0	0	0	0	0	0	0	0	0	0	0	0	0	0	0	0	0	0	0	0	933.01	0	0	0	10.45	0	0	0	0	0	0	0	0
Observation0779	0	0	0	0	0	0	0	0	301.22	0	0	0	0	717.4	0	0	0	0	0	0	0	0	0	0	0	10.45	178.2	0	0	0	0	0	0	0	0	0	217.4	0	0	0	25.64	0	0	0	0	0	0	0	0
Observation0780	0	0	0	0	0	0	0	0	723.67	0	0	0	0	875.94	0	0	0	0	0	0	0	0	0	0	0	5.32	0	0	0	0	0	0	0	0	0	0	743.11	0	0	0	25.09	0	0	0	0	0	0	0	0
Observation0781	0	0	0	0	0	0	0	0	0	0	0	0	0	410.12	0	458.91	0	0	0	0	0	0	0	0	0	363.9	0	0	0	0	0	0	0	0	0	0	449.15	0	6.36	4.42	14.95	5.16	0	5.03	0	0	0	0	0
Observation0782	0	547.51	0	15.8	25.14	0	12.26	0	0	0	0	0	0	1106.48	0	0	0	0	0	0	0	0	0	0	0	632.24	358.55	0	0	0	0	0	0	0	0	0	761.24	0	0	0	111.27	0	0	0	25.51	0	0	0	0
Observation0783-J	0	404.02	0	190.38	0	0	3.84	0	16.48	0	0	0	0	953.06	0	0	250.5	0	0	0	0	0	0	0	0	32.63	583.14	0	0	0	0	0	0	0	0	0	1472.51	0	0	0	30	0	0	0	166.08	0	0	0	0
Observation0784-J	0	16.79	0	15.95	0	0	0	0	71.25	0	0	0	0	961.79	7.31	705.12	0	0	0	0	0	0	0	0	0	412.02	501.7	0	0	0	0	0	0	0	0	0	729.09	0	0	1.53	85.61	3.24	0	0	3.3	0	0	0	0
Observation0785-J	0	0	0	0	0	0	0	0	50.21	0	0	0	0	296.69	0	1292.22	0	0	0	0	0	0	0	0	0	857.99	351.2	0	0	0	0	0	0	0	0	0	692.31	0	882.22	1.44	21.34	11.59	0	0	165.85	0	0	0	0.67
Observation0786-J	0	0	0	0	0	0	0	0	23.59	0	0	0	0	802.52	0	754.39	0	0	62.91	0	12.22	0	0	0	0	295.96	0	0	0	0	0	0	0	0	0	0	969.99	0	0	13.89	68.24	49.78	0	0	13.1	0	5.61	0	2.17
Observation0787-J	0	0	0	0	0	0	2.17	0	3.41	0	0	0	0	494.02	0	65.25	0	0	44.32	0	1.99	0	0	0	0	0	0	0	0	0	0	0	0	0	0	0	599.56	0	0	2.93	38.17	19.34	0	16.24	2.39	0	0	0	0
Observation0788-J	0	0	0	0	0	0	0	0	303.78	0	0	0	0	1001.77	0	0	0	0	0	0	0	0	0	0	0	282.92	243.31	0	0	0	0	0	0	0	0	0	604.86	0	0	0	10.28	0	0	0	81.18	0	0	0	0
Observation0789-J	0	0	0	0	0	0	0	0	9.5	0	0	0	0	1725	0	0	0	0	0	0	0	0	0	14.56	0	491.43	0	0	0	0	0	0	0	0	0	0	611.61	0	0	0	51.84	0	0	0	4.25	0	2.69	0	2.09
Observation0790	0	0	0	0	0	0	0	0	1505.91	0	0	0	0	1790.82	0	0	0	0	0	0	0	0	0	0	0	0	0	0	0	0	0	0	0	0	0	0	1413.69	0	0	0	17.77	0	0	0	0	0	0	0	0
Observation0791	0	0	0	0	0	0	1.29	0	0	0	0	0	0	1016.31	10.14	707.86	0	0	8.41	0	0	0	0	0	0	178.07	9.18	0	0	0	0	0	0	0	0	0	918.22	0	1.88	27.93	73.63	20.76	0	0	19.92	0	10.63	0	2.45
Observation0792	0	0	0	0	0	0	0	0	969.08	0	10.2	0	0	1308.93	0	433.52	0	0	0	0	0	0	0	0	0	0.77	37.5	0	0	0	0	0	0	0	0	0	1293.96	0	6.25	5.27	32.83	21.45	0	13.52	3.92	0	0	0	4.84
Observation0793	0	0	0	0	0	0	4.61	0	0	0	0	0	0	469.94	0	0	0	0	0	0	0	0	0	0	0	0	0	0	0	0	0	0	0	0	0	0	316.07	0	1.9	0	32.6	0	0	0	0	0	0	0	13.72
Observation0794	0	428.87	551.69	30.28	0	0	13.61	0	0	0	0	0	0	753.71	2.25	0	0	0	0	0	0	0	0	0	0	0	0	0	0	0	0	0	0	0	0	0	566.43	0	0	0	122.63	0	0	0	0	0	0	0	0
Observation0795	0	62.46	101.28	23.22	7.78	0	1.15	0	251.19	0	34.81	0	0	1656.58	0	0	0	0	0	0	0	0	0	0	0	0	0	0	0	0	0	0	0	0	0	0	1399.69	0	0	0	46.21	0	0	0	1.51	0	0	0	6.64
Observation0796	0	0	0	0	0	0	0	0	1034.35	0	0	0	0	1776.41	0	0	0	0	0	0	0	0	0	0	0	0	0	0	0	0	0	0	0	0	0	0	447.97	0	0	0	27.3	0	0	0	0	0	0	0	0
Observation0797-J	0	279.07	0	0	0	0	16.77	0	1286.02	0	0	0	0	1486.25	0	0	0	0	0	0	0	0	0	0	0	257.53	170.36	0	0	0	0	0	0	0	0	0	981.72	0	0	0	20.91	0	0	0	6.16	0	0	0	0
Observation0798-J	0	519.16	0	0	22.57	0	3.99	0	48.73	0	0	0	0	849.37	0	319.02	0	0	0	0	0	0	0	5.76	0	665.62	33.82	0	0	0	0	0	0	0	0	0	996.91	0	0	1.77	53.74	11.21	0	0	32.91	0	0	0	0
Observation0799-J	0	0	0	0	0	0	0	0	0	0	0	0	0	619.88	0	1023.46	0	0	34.07	0	0	0	0	0	0	164.59	342.94	0	0	0	0	0	0	0	0	0	1316.76	0	0	18.18	45.8	19.67	0	0	20.43	0	0	0	0
Observation0800-J	0	0	0	0	0	0	0	0	514.96	0	0	0	0	1111.82	0	430.71	0	0	69.79	0	0	0	0	0	0	183.84	0	0	0	0	0	0	0	0	0	0	1248.32	0	0	11.79	89.84	38.61	0	9.67	1.82	0	0	0	0
Observation0801-J	0	426.1	77.37	104.3	0	0	2.55	0	285.2	0	0	0	0	1243.74	0	0	0	0	0	0	0	0	0	8.05	0	128.62	34.75	0	0	0	0	0	0	0	0	0	1253.62	0	0	0	96.8	0	0	0	3.1	0	7.45	0	2.6
Observation0802-J	0	0	0	45.97	0	0	12.38	0	0	0	0	0	0	166.67	0	0	0	0	0	0	0	0	0	0	0	0	0	0	0	0	0	0	0	0	0	0	164.71	0	0	0	30.69	0	0	0	0	0	0	0	0
Observation0803-J	0	267.47	170.96	0	0	0	0	0	224.28	0	0	0	0	1085.5	39.56	136.47	0	0	0	0	0	0	0	0	0	85.32	0	0	0	0	0	0	0	0	0	0	1231.18	0	0	1.99	44.46	2.39	0	0	7.05	0	11.49	0	0
Observation0804	0	401.38	0	0	0	0	17.47	35.57	0	0	0	0	9.99	840.51	0	301.41	0	0	0	0	0	0	0	0	0	368.34	0	0	0	0	0	0	0	0	0	0	1147.42	0	0	21.55	114.38	35.4	0	3.4	25.05	0	0	0	0
Observation0805	0	0	0	0	0	0	0	87.15	0	0	5.51	0	6.8	638.45	0	886.31	0	0	0	0	0	0	0	0	0	274.32	0	0	0	0	0	0	0	0	0	0	1094.22	0	0	56.73	73.38	18.98	0	0	16.47	0	0	2.42	12.61
Observation0806	0	0	0	0	0	0	0	0	0	0	22.15	0	8.16	1286.77	0	388.96	33.36	0	0	0	0	0	0	0	0	639.83	0	0	0	0	0	0	0	0	0	0	510.59	0	0	25.78	21.66	11.28	0	0	9.2	0	0	0	0
Observation0807	0	0	0	0	0	0	0	0	0	0	0	0	1.84	630.55	0	907.4	0	0	36.24	0	0	0	0	0	0	21.76	116.8	0	0	0	0	0	0	0	0	0	1382.67	0	0	8.78	148.9	47.19	0	0	9.26	0	5.3	0	0
Observation0808	0	0	0	0	0	0	0	0	0	0	20.5	0	5.64	1338.25	0	0	0	0	0	320.54	0	0	0	0	0	26.32	0	0	0	0	0	0	0	0	0	0	1340.01	0	46.64	0	86.02	21.3	5.8	5.3	0	0	15.7	0	4.75
Observation0809	0	0	0	0	0	0	0	0	0	0	17.05	0	8.45	1832.48	0	0	0	0	0	0	0	0	0	0	0	0	0	0	0	0	0	0	0	0	0	0	1225.73	0	0	0	43.42	0	0	0	0	0	0	0	3.2
Observation0810-J	0	324.62	0	0	0	0	723.65	0	0	0	0	0	8.05	1370.05	0	0	0	0	0	0	0	0	0	0	0	0	0	0	0	0	0	0	0	0	0	0	1562.41	0	0	0	64.85	0	0	0	18.49	0	0	0	0
Observation0811-J	0	395.7	0	56.68	0	0	252.69	0	0	0	1.47	0	3.19	1019.67	0	240.02	0	0	0	0	0	0	0	0	0	0	0	0	0	0	0	0	0	0	0	0	1615.79	0	0	6.07	71.41	7.72	0	0	32.74	0	0	0	0
Observation0812-J	0	0	0	0	0	0	0	0	0	0	0	0	0	1093.53	0	356.06	259.89	0	0	0	0	0	0	0	0	701.47	430.3	0	0	0	0	0	0	0	0	0	983.04	0	0	3.43	30.79	3.2	0	0	44.5	0	4.3	0	2.82
Observation0813-J	0	0	0	0	0	0	0	0	16.93	0	14.14	0	0	1757.8	0	0	0	0	0	0	0	0	0	0	0	220.13	138.05	0	0	0	0	0	0	0	0	0	1535.23	0	0	0	15.87	0	0	0	24	0	0	0	0
Observation0814-J	0	0	0	0	0	0	0	0	0	0	0	0	15.71	26.24	9.79	1680.36	0	0	0	0	0	0	0	0	0	23.98	0	0	0	0	0	0	0	0	0	0	1689.81	0	0	16	7.33	11.41	0	0	36.71	0	0	0	0
Observation0815-J	0	0	0	0	0	0	0	0	0	0	0	0	0	1273.18	0	427.99	0	0	0	0	0	0	0	0	0	0	2.93	0	0	0	0	0	0	0	0	0	1698.3	0	0	5.41	67.16	1.13	0	0	17.85	0	0	0	0.79
Observation0816	0	791.86	0	0	0	0	10.13	0	0	0	7.65	0	0	895.41	0	0	0	0	0	0	0	0	0	0	0	0	0	0	0	0	0	0.76	0	0	0	0	1259.9	0	0	0	91.65	0	0	0	3.72	0	0	0	0
Observation0817	0	544.11	105.26	52.06	0	0	0	0	232.04	0	5.38	0	0	1124.05	5.64	0	0	0	0	0	0	0	0	0	0	0	0	0.72	0	0	0	0	0	0	0	0	1415.3	0	14.46	0	116.2	0	0	0	0	0	0	0	0
Observation0818	0	338.94	0	52.13	0	0	142.1	0	0	0	27.36	0	0	1282.15	0	0	0	0	0	0	0	0	0	0	0	11.29	110.84	0	0	0	0	0	0	0	0	0	1134.5	0	2.01	0	148.43	0	0	0	0	0	16.06	0	2.23
Observation0819	0	221.57	0	286.1	0	0	82.06	0	0	0	0	0	0	1479.96	0	0	0	0	29.52	0	0	0	0	46.04	0	324.59	0	0	0	0	0	0	0	0	0	0	826.35	0	6.04	0	123.03	8.69	0	0	8.62	0	0	0	0
Observation0820	0	0	0	0	0	0	0	0	0	0	56.03	0	0	1701.07	0	0	0	0	0	0	0	0	0	0	0	399.61	696.22	0	0	0	0	0	0	0	0	0	712.65	0	7.87	0	20.05	0	0	0	36.43	0	0	0	10.09
Observation0821	0	0	0	0	0	0	0	0	0	0	0	0	0	1778.68	0	0	0	0	0	0	0	0	0	0	0	501.46	0	0	0	0	0	0	0	0	0	0	473.98	0	0	0	37.72	0	0	0	0	0	0	0	0
Observation0822-J	0	0	0	0	0	0	0	0	683.28	0	0	0	0	1659.97	0	0	0	0	0	0	0	0	0	8.32	0	141.31	87.68	0	0	0	0	0	0	0	0	0	1374.69	0	6.18	0	112.21	1.54	0	0	13.27	0	0	0	0
Observation0823-J	0	289.98	12.59	488.8	0	0	1.22	0	0	0	0	0	0	1373.25	0	0	0	0	21.4	7.26	0	0	0	15.44	0	65.39	0	0	0	0	0	0	0	0	0	0	1583.48	0	0	0	72.7	12.12	0	0	2.02	0	0	0	0
Observation0824-J	0	0	53.61	667.24	0.81	0	228.02	0	73.26	0	0	0	0	1614.75	50.98	0	0	0	0	0	0	0	0	0	0	79.37	0	0	0	0	0	0	0	0	0	0	1523.18	0	0	0	113.79	0	0	0	6.71	0	0	0	0
Observation3525-J	0	0	0	0	0	0	0	0	350.69	0	0	0	0	1776.69	0	0	0	0	0	0	0	0	0	0	0	0	29.72	0	0	0	0	0	0	0	0	0	1638.27	0	0	0	12.02	0	0	0	8.53	0	0	0	2.52
Observation3526-J	0	0	0	0	0	0	0	0	0	0	0	0	0	501.02	0	1265.87	0	0	0	0	0	0	0	0	0	39.37	185.96	0	0	0	0	0	0	0	0	0	1719.97	0	0	3.16	24.77	3.66	0	0	6.58	0	0	0	0
Observation3527-J	0	208.23	0	0	0	0	3.32	0	1247.94	0	0	0	0	1513.87	0	0	0	0	0	0	0	0	0	0	0	0	83.76	0	0	0	0	0	0	0	0	0	1637.07	0	0	0	66.85	0	0	0	0	0	0	0	0
Observation3528-J	0	0	0	0	0	0	0	0	0	0	0	0	0	1547.53	0	0	58.21	0	0	0	0	0	0	0	0	0	713.72	0	0	0	0	0	0	0	0	0	1509.53	0	0	0	21.5	0	0	0	166.55	0	0	0	0
Observation3529-J	0	0	0	214.25	0	0	0	0	68.38	0	0	0	5.48	1675.15	0	0	0	0	0	0	0	0	0	0	0	110.09	4.58	0	0	0	0	0	0	0	0	0	1071.39	0	8.62	0	73.57	0	0	0	40.23	0	0	0	0
Observation3530-J	0	0	0	0	0	0	0	0	0	0	0	0	0	1586.64	0	0	0	0	43.53	0	0	0	0	0	0	0	20.5	0	0	0	0	0	0	1.42	0	0	1565.59	0	0	0	113.8	7.88	0	0	10.1	0	0	0	4.5
Observation3531-J	0	0	0	0	0	0	0	0	455.6	0	0	0	0	957.68	0	786.99	0	0	0	0	0	0	0	0	0	0	0	0	0	0	0	0	0	0	0	0	1379.75	0	0	7.34	33.96	5.8	0	3.34	1.89	0	0	0	0
Observation3532-J	0	0	0	0	0	0	0	0	0	0	0	0	0	0	0	900.46	0	0	0	0	0	0	0	0	0	0	267.66	0	0	0	0	0	0	0	0	0	886.49	0	0	1.93	0	0	0	0	0	0	0	0	0
Observation3533-J	0	0	0	0	0	0	0	0	0	0	0	0	0	0	0	888.44	0	0	0	0	0	0	0	0	0	0	305.82	0	0	0	0	0	0	0	0	0	874.7	0	0	9.19	0	0	0	0	0	0	0	0	3.29
Observation3534-J	0	398.07	0	0	0	0	0.4	0	0	0	0	0	0	2.59	0	1244.31	0	0	0	0	0	0	0	0	0	0	273.23	0	0	0	0	0	0	0	0	0	1595.07	0	0	10.04	38.87	3.7	0	0	95.93	0	0	0	2.51
Observation3535-J	0	0	0	0	0	0	0	0	0	0	0	0	0	1025.64	0	626.05	0	72.91	0	0	0	0	0	0	0	0	546.58	0	0	0	0	0	0	0	0	0	1721.85	0	0	0	61.5	9.3	0	0	0	0	0	0	0
Observation3536-J	0	306.67	13.08	729.21	0	0	50.48	0	707.73	0	0	0	0	1377.94	0	0	0	0	0	0	0	0	0	0	0	0	0	0	0	0	0	0	0	0	0	0	1538.31	0	0	0	83.55	0	0	0	18.12	0	0	0	0
Observation3537-J	0	0	0	0	0	0	0	0	0	0	0	0	0	181.13	0	283.2	0	0	1263.29	0	0	0	0	0	0	0	40.95	0	0	0	0	0	0	10.39	0	0	1724.6	0	0	3.72	24.09	17.41	0	0	11.26	0	0	0	0
Observation3538-J	0	0	0	0	0	0	0	0	641.61	0	0	0	0	1644.15	0	0	0	0	3.94	0	1.48	0	0	0	0	0	25.69	0	0	0	0	0	0	0	0	0	1542.72	0	0	3.86	56.12	5.37	0	0	5.69	0	0	0	0
Observation3539-J	0	0	0	0	0	0	0	0	0	0	0	0	0	323.96	0	0	0	0	900.58	0	0	0	0	0	0	0	0	0	0	0	0	0	0	0	0	0	1222.53	0	0	0	16.87	36.84	0	0	0	0	0	0	0
Observation3540-J	0	0	0	0	0	0	0	0	0	0	0	0	5.79	443.06	0	0	0	0	0	0	0	0	0	0	0	0	164.24	0	0	0	0	0	0	0	0	0	442.39	0	19.31	0	16.28	0	0	0	5.88	0	0	0	0
Observation3541-J	0	0	0	0	0	0	0	0	844.69	0	0	0	0	1799.82	0	0	0	0	0	0	0	0	0	0	0	0	4.79	0	0	0	0	0	0	0	0	0	1046.24	0	20.92	0	4.82	0	0	0	0	0	0	0	0
Observation3542-J	0	0	0	0	0	0	0	0	1811.17	0	0	0	0	1809.7	0	0	0	0	0	0	0	0	0	0	0	0	0	0	0	0	0	0	0	0	0	0	563.36	0	0	0	1.58	0	0	0	0	0	0	0	0
Observation3543-J	0	73.47	0	0	0	0	0	0	147.38	0	0	0	0	278.7	0	0	0	0	0	0	0	0	0	0	0	0	25.09	0	0	0	0	0	0	0	0	0	335.01	0	0	0	8.33	0	0	0	0	0	0	0	0
Observation3544-J	0	141.99	0	342.89	0	0	0.66	0	208.81	0	0	0	0	1291.93	0	0	0	0	0	0	0	0	0	0	0	0	110.83	0	0	0	0	0	0	0	0	0	1267.57	0	0	0	4.75	0	0	0	0	0	0	0	0
Observation3545-J	0	0	0	0	0	0	0	0	355.66	0	0	0	7.71	1760.05	0	0	0	0	0	0	0	0	0	0	0	0	0	0	0	0	0	0	0	0	0	0	1683.06	0	0	0	24.96	0	0	0	13.87	0	0	0	4.55
Observation3546-J	0	0	0	0	0	0	0	0	225.14	0	0	0	0	1666.87	9.05	0	0	0	0	0	0	0	0	0	0	0	338.81	0	0	0	0	0	0	28.72	0	0	1627.93	0	0	0	52.23	0	0	0	45.55	0	0	0	12.34
Observation3547-J	0	0	0	0	0	0	0	0	0	0	0	0	0	628.26	0	0	0	0	0	0	0	0	0	0	0	0	0	0	0	0	0	0	0	0	0	0	620.35	0	0	0	84.33	0	0	0	0	0	0	0	0
Observation3548-J	0	0	0	0	0	0	0	0	32.81	0	0	0	0	1075.63	0	0	0	0	0	0	0	0	0	0	0	0	0	0	0	0	0	0	0	0	0	0	752.42	0	0	0	5.33	0	0	0	0	0	0	0	14.94
Observation3549-J	0	0	0	0	0	0	0	0	838.06	0	0	0	0	1783.01	0	0	0	0	0	0	0	0	0	0	0	0	6.51	0	0	0	0	0	0	0	0	0	1185.66	0	0	0	16.74	0	0	0	0	0	0	0	4.63
Observation3639-Z	0	0	0	0	0	0	0	0	0	0	0	0	0	576.58	0	0	0	0	1207.48	0	0	0	0	0	0	0	0	0	0	0	0	0	0	0	0	0	1586.9	0	0	0	16.14	6.74	0	0	0	0	0	0	2.03
Observation3640-Z	0	0	0	0	0	0	0	0	0	0	0	0	0	26.9	0	1762.02	0	0	0	0	0	0	0	0	0	28.98	48.6	0	0	0	0	0	0	3.72	0	0	1574.39	0	0	0	7.31	6.31	0	0	0	0	0	0	0
Observation3641-Z	0	0	0	0	0	0	0	0	0	0	0	0	0	395.47	0	651.67	0	0	70.87	0	0	0	0	0	0	0	22.24	0	0	0	0	0	0	0	0	0	981.32	0	0	0	62.84	38.7	0	0	0	0	0	0	0
Observation3642-Z	0	0	0	0	0	0	0	0	0	0	0	0	0	558.6	0	0	0	0	37.14	0	0	0	0	0	0	186.73	0	0	0	0	0	0	0	0	0	0	320.21	0	0	0	1.56	5.93	0	0	0	0	0	0	0
Observation3643-Z	0	0	0	0	0	0	0	0	0	0	0	0	0	43.9	0	1763.86	0	0	0	0	0	0	0	0	0	115.19	209.99	0	0	0	0	0	0	0	0	0	1647.62	0	10.64	0	5.2	11.42	0	0	0	0	0	0	0
Observation3644-Z	0	0	0	0	0	0	0	0	0	0	0	0	0	515.38	0	27.3	0	0	1240.95	0	0	0	0	0	0	0	0	0	0	0	0	0	0	0	0	0	1678.55	0	0	0	10.77	31.14	0	0	0	0	0	0	0
Observation3645-Z	0	0	34	0	0	0	0	0	33.81	0	0	0	0	199.03	0	1491.67	0	2.38	6.39	0	0	0	0	0	0	0	31.56	0	0	0	0	0	0	7.35	0	0	1655.45	0	0	4.39	50.77	35.8	0	0	0	0	0	0	0
Observation3646-Z	0	0	0	0	0	0	0	0	5.95	0	0	0	0	658.36	0	1078.8	0	0	23.69	0	0	0	0	0	0	0	0	0	0	0	0	0	0	0	0	0	1436.35	0	0	12.29	17.4	18.47	0	0	1.85	0	0	0	0
Observation3647-Z	0	0	233.15	0	0	0	0	0	368.77	0	0	0	0	604.24	0	1182.21	0	0	0	0	0	0	0	0	0	20.66	75.06	0	0	0	0	0	0	0	0	0	1196.35	0	0	2.84	32.87	9.17	0	0	4.15	0	0	0	0
Observation3648-Z	0	0	0	0	0	0	0	0	61.02	0	0	0	0	423.36	0	1183.37	0	0	9.26	0	0	0	0	0	0	219.73	22.91	0	0	11.81	0	0	0	0	0	0	1313.45	0	0	14.26	101.71	60.54	0	0	0	0	0	0	0
Observation3649-Z	0	0	93.77	0	0	0	0	0	539.85	0	0	0	0	410.97	0	1255.5	0	0	0	0	0	0	0	0	0	0	142.99	0	0	0	0	0	0	0	0	0	1493.26	0	0	6.47	76.26	45.45	0	0	3.35	0	0	0	0
Observation3650-Z	0	26.62	0	0	0	0	0.69	301.68	0	0	0	0	0	267.76	0	484.78	0	0	88.76	0	1.49	0	0	0	0	0	0	0	0	0	0	0	0	4.42	0	0	1138.2	0	0	11.71	61.76	50.98	0	0	3.92	0	0	0	0
Observation3651-Z	0	0	0	0	0	0	0	0	0	0	0	0	0	361.04	0	61.23	0	0	47.29	0	0	0	0	0	0	0	0	0	0	0	0	0	0	0	0	0	471.05	0	0	6.66	38.93	12.66	0	0	3.66	0	0	0	0
Observation3652-Z	0	39.41	0	21.36	0	0	276.66	0	255.42	0	0	0	0	666.97	0	720.02	0	0	0	0	0	0	0	0	0	0	18.08	0	0	0	0	0	0	0	0	0	1429.89	0	0	4.62	76.1	15.11	0	0	0	0	0	0	0
Observation3653-Z	0	0	0	0	0	0	0	0	0	0	0	0	0	61.37	0	203.92	0	0	0	0	0	0	0	0	0	0	13.61	0	0	0	0	0	0	1.78	0	0	265.31	0	0	7.63	12.36	14.73	0	0	0	0	0	0	0
Observation3654-Z	0	0	0	0	0	0	0	0	0	0	0	0	0	1501.67	4.24	36.24	0	0	64.52	0	0	0	0	0	0	200.47	0	0	0	0	0	0	0	0	0	0	1246.05	0	0	3.91	131.01	22.52	0	0	4.49	0	0	0	0
Observation3655-Z	0	0	0	0	0	0	0	0	0	0	0	0	0	877.82	0	0	0	0	23.03	0	0	0	0	0	0	0	17.28	0	0	0	0	0	0	0	0	0	824.91	0	0	0	38.39	11.07	0	0	0	0	0	0	0
Observation3656-Z	0	0	0	0	0	0	0	0	25.34	0	0	0	0	369.43	0	382.51	0	0	0	0	0	0	0	0	0	0	52.19	0	0	0	0	0	0	0	0	0	729.69	0	0	0	19.15	16.07	0	0	0	0	0	0	0
Observation3657-Z	0	0	0	0	0	0	0	0	0	0	0	0	0	0	0	1624.63	0	94.15	0	0	0	0	0	0	0	91.63	655	0	0	0	0	0	0	0	0	0	1624.95	0	0	18.36	0	3.31	0	0	60.37	0	0	0	17.15
Observation3658-Z	0	0	0	0	0	0	0	0	0	0	0	0	0	666.34	0	643.21	0	38.6	0	0	0	0	0	0	0	237.92	122.32	0	0	0	0	0	0	0	0	0	1053.77	0	0	0	23.39	5.92	0	0	90.92	0	0	0	4.26
Observation3659-Z	0	0	0	0	0	0	0	0	0	0	0	0	0	337.07	0	0	0	0	0	0	0	0	0	0	0	0	0	0	0	0	0	0	0	0	0	0	324.78	0	0	0	15.68	0	0	0	0	0	0	0	0
Observation3660-Z	0	21.67	178.23	5.55	0	0	1.31	0	0	0	0	0	0	1459.48	0	0	0	0	155.99	0	0	0	0	0	0	0	28.87	0	0	0	0	0	0	0	0	0	1446.78	0	0	0	94.35	46.12	0	0	0	0	0	0	0
Observation3661-Z	0	0	41.63	0	0	0	0	0	1466.68	0	0	0	0	1768.52	0	0	0	0	0	0	0	0	0	0	0	0	0	0	0	0	0	0	0	0	0	0	1656.85	0	0	0	34	0	0	0	0	0	0	0	0
Observation3662-Z	0	0	255.14	0	0	0	0	0	130.95	0	0	0	0	1748.99	0	0	0	0	0	0	0	0	0	0	0	85.99	0	0	0	0	0	0	0	0	0	0	1384.43	0	0	0	50.03	0	0	0	0	0	0	0	17.06
Observation3663-Z	0	267.07	20.66	0	0	0	3.29	0	302	0	0	0	0	1318.68	0	0	0	0	0	0	0	0	0	0	0	0	228.71	0	0	0	0	0	0	0	0	0	1572.9	0	0	0	100.13	0	0	0	99.01	0	0	0	0
Observation3664-Z	0	316.46	0	151.06	0	0	0	0	344.05	0	0	0	0	1441.85	0	0	0	0	0	0	0	0	0	0	0	0	91.71	0	0	0	0	0	0	0	0	0	1759.63	0	0	0	39.25	0	0	0	3.68	0	0	0	2.59
Observation3665-J	0	0	0	0	80.69	0	0	0	799.2	0	0	0	0	415.77	0	1245.15	0	0	0	0	0	0	0	0	0	0	134.93	0	0	0	0	0	0	0	0	0	1657.16	0	0	0	40.67	2.53	0	0	94.91	0	0	0	2.1
Observation3666-J	0	0	0	0	0	0	0	0	0	0	0	0	0	1767.2	0	0	0	0	0	0	0	0	0	0	0	0	124.26	0	0	0	0	0	0	0	0	0	1704.87	0	0	0	17.64	0	0	0	12.87	0	0	0	0
Observation3667-J	0	72.18	48.59	370.06	0	0	4.93	0	0	0	0	0	0	1618.51	0	0	0	0	0	0	0	0	0	0	0	0	0	0	0	0	0	0	0	0	0	0	1609.1	0	0	0	83.78	0	0	0	19.1	0	0	0	3.62
Observation3668-J	0	0	0	0	0	0	0	0	418.15	0	0	0	0	977.79	0	21.53	0	0	34.74	0	0	0	0	0	0	0	0	0	0	0	0	0	0	0	0	0	1030.1	0	0	3.99	105.93	25.59	0	0	11.01	0	0	0	0
Observation3669-J	0	0	0	0	0	0	0	0	0	0	0	0	0	530.95	0	0	0	0	0	0	0	0	0	0	0	0	0	0	0	0	0	0	0	0	0	0	465.38	0	0	0	9.22	0	0	0	0	0	0	0	5.31
Observation3670-J	0	65.32	0	71.9	0	0	386.77	0	0	0	0	0	0	1536.32	0	0	0	0	32.81	0	0	0	0	0	0	0	0	0	0	0	0	0	0	0	0	0	1625.91	0	0	0	125.86	20.11	0	0	0	0	0	0	0
Observation3671-J	0	0	67.52	260.08	0	0	119.4	0	61.14	0	0	0	0	1670	17.86	0	0	0	0	0	0	0	0	0	0	0	0	0	0	0	0	0	0	0	0	0	1595.01	0	0	0	93.45	0	0	0	0	0	0	0	12.44
Observation3672-J	0	0	0	0	0	0	13.4	0	34.35	0	0	0	0	702.04	0	0	0	0	5.29	0	0	0	0	0	0	0	0	0	0	0	0	0	0	0	0	0	705.09	0	0	0	54.12	9.36	0	0	29.63	0	0	0	0
Observation3673-J	0	0	90.06	0	0	0	61.85	0	21.21	0	0	0	0	875.29	0	0	0	0	0	0	0	0	0	0	0	0	0	0	0	0	0	0	0	0	0	0	779.23	0	0	0	61.16	0	0	0	9.82	0	0	0	0
Observation3674-J	0	0	0	0	0	0	0	0	0	0	0	0	0	461.21	0	1285.31	0	0	0	0	0	0	0	0	0	461.35	130.99	0	0	0	0	0	0	0	0	0	1003.34	0	0	12.35	31.48	7.08	0	0	0	0	0	0	0
Observation3675-J	0	0	0	0	0	0	0	0	0	0	0	0	0	480.65	0	0	0	0	0	0	0	0	0	0	0	0	0	0	0	0	0	0	0	0	0	0	374.76	0	0	0	0	0	0	0	0	0	0	0	0
Observation3676-J	0	0	0	0	0	0	0	0	0	0	0	0	0	1302.06	0	0	0	0	0	0	0	0	0	0	0	0	42.87	0	0	0	0	0	0	0	0	0	1145.52	0	0	0	16.73	0	0	0	0	0	0	0	0
Observation3677-J	0	0	0	0	0	0	0	0	816.58	0	0	0	0	1792.34	0	0	0	0	0	0	0	0	0	0	0	0	113.21	0	0	0	0	0	0	0	0	0	1473.48	0	0	0	6.32	0	0	0	7.37	0	0	0	0
Observation3678-J	0	0	0	0	0	0	0	0	0	0	0	0	0	1142.4	0	550.08	0	0	0	0	0	0	0	0	0	0	398.03	0	0	0	0	0	0	0	0	0	1638.71	0	0	19.2	38.7	14.72	0	0	27.75	0	0	0	0
Observation3679-J	0	277.72	0	50.24	0	0	1.69	0	893.38	0	0	0	0	1434.17	0	0	0	0	0	0	0	0	0	0	0	0	14.86	0	0	0	0	0	0	0	0	0	1454.96	0	0	0	78.51	0	0	0	0	0	0	0	0
Observation3680-J	0	74.23	0	379.25	0	0	22.08	0	0	0	0	0	8.96	1425.29	0	200.05	0	0	0	0	0	0	0	0	0	0	103.71	0	0	0	0	0	0	0	0	0	1542.07	0	0	1.96	68.84	3.72	0	0	16.28	0	0	0	0
Observation3681-J	0	0	0	0	0	0	0	0	97.71	0	0	0	0	856.91	0	737.38	0	0	2.02	0	0	0	0	0	0	0	77.39	0	0	0	0	0	0	0	0	0	1459.91	0	0	9.5	104.86	21.91	0	0	51.97	0	0	0	27.31
Observation3682-J	0	0	0	0	0	0	0	0	0	0	0	0	0	635.99	0	0	0	0	0	0	0	0	0	0	0	0	215.92	0	0	0	0	0	0	0	0	0	614.23	0	0	0	22.59	0	0	0	38.44	0	0	0	0
Observation3683-J	0	0	0	0	0	0	0	0	79.44	0	0	0	0	1014.3	0	0	0	0	3.85	0	13.79	0	0	0	0	0	194.3	0	0	0	0	0	0	0	0	0	1024.34	0	0	0	43.23	5.79	0	0	0	0	0	0	0
Observation3684-J	0	405.92	0	350.01	0	0	0.47	0	131.05	0	0	0	0	1284.07	0	0	0	0	0	0	0	0	0	0	0	45.92	0	0	0	0	0	0	0	0	0	0	1494.53	0	0	0	64.1	0	0	0	18.49	0	0	0	3.05
Observation3685-J	0	0	0	0	0	0	7.01	0	0	0	0	0	0	1407.6	0	0	0	0	209.87	0	130	0	0	0	0	0	197.14	0	0	0	0	0	0	0	0	0	1745.45	0	0	0	34.17	7.55	0	0	5.29	0	0	0	1.75
Observation3686-J	0	377.16	39.94	822.76	0	0	68.49	0	100.08	0	0	0	0	1295.5	0	0	0	0	0	0	0	0	0	0	0	0	0	0	0	0	0	0	0	0	0	0	1606.5	0	0	0	107.4	0	0	0	5.18	0	0	0	8.66
Observation3687-J	0	0	19.17	0	0	0	0	0	0	0	0	0	0	1411.37	0	0	0	0	337.98	0	0	0	0	0	0	0	0	0	0	0	0	0	0	0	0	0	1726.81	0	0	0	37.89	11.39	0	0	1.9	0	0	0	0
Observation3688-J	0	109.02	58.22	116.66	0	0	120.68	0	301.63	0	0	0	0	1424.57	0	0	0	0	0	0	0	0	0	0	0	0	0	0	0	0	0	0	0	0	0	0	1445.44	0	0	0	95.07	0	0	0	11.31	0	0	0	2.52
Observation3689-J	0	0	0	0	0	0	0	0	0	0	0	0	0	0	0	151.21	0	0	0	0	0	0	0	0	0	0	0	0	0	0	0	0	0	0	0	0	151.18	0	0	0	0	0	0	0	0	0	0	0	0
Observation3690-J	0	9.64	0	206.64	0	0	162.07	0	0	0	0	0	0	1645.91	0	0	0	0	38.81	0	0	0	0	0	0	0	0	0	0	0	0	0	0	0	0	0	1689.26	0	0	0	76.61	8.99	0	0	9.59	0	0	0	2.61
Observation3691-J	0	0	0	0	0	0	0	0	0	0	0	0	0	659.11	0	0	999.72	0	0	0	0	0	0	0	0	0	1075.96	0	0	0	0	0	0	0	0	0	1632.98	0	0	0	72.74	0	0	0	49.86	0	0	0	0
Observation3692-J	0	0	0	0	0	0	0	0	0	0	0	0	0	1531.71	0	0	151.25	0	0	0	0	0	0	0	0	170.75	137.61	0	0	0	0	0	0	0	0	0	1323.16	0	0	0	92.59	0	0	0	10.94	0	0	0	8.46
Observation3693-J	0	0	0	0	0	0	0	0	0	0	0	0	0	1563.64	0	0	70.37	0	0	0	0	0	0	0	0	753.77	118.54	0	0	0	0	0	0	0	0	0	524.81	0	0	0	100.33	0	0	0	49.85	0	0	0	0
Observation3694-J	0	0	0	0	0	0	0	0	0	0	0	0	0	827.31	0	717.02	0	0	0	0	0	0	0	0	0	0	0	0	0	0	0	0	0	0	0	0	1352.4	0	0	0	219.92	9.01	0	0	12.41	0	0	0	0
Observation3695-J	0	0	0	0	0	0	0	0	0	0	0	0	0	0	0	1695.57	0	0	29.89	0	0	0	0	0	0	308.39	0	0	0	0	0	0	0	0	0	0	1358.35	0	0	13.31	0	8.71	0	0	41.86	0	0	0	0
Observation3696-J	0	306.37	0	728.24	0	0	0.28	0	0	0	0	0	0	482.34	0	724.36	0	0	35.38	0	22.73	0	0	0	0	0	0	0	0	0	1.6	0	0	0	0	0	1538.21	0	0	18.82	93.07	41.39	0	37.51	10.89	0	0	0	1.33
Observation3697-J	0	0	0	0	0	0	76.01	0	0	0	0	0	0	379.76	0	1185.22	0	0	0	0	44.66	0	0	0	0	0	0	0	0	0	0	0	0	0	0	0	1603.07	0	0	16.93	113.59	13.12	0	14.01	22.05	0	0	0	3.48
Observation3698-J	0	981.2	0	27.14	0	0	5.6	0	0	0	0	0	0	777.16	0	0	0	0	0	0	0	0	0	0	0	73.61	0	0	0	0	0	0	0	0	0	0	1674.33	0	0	0	34.95	0	0	0	3.27	0	0	0	0
Observation3699-J	0	211.11	0	29.86	0	0	0	0	0	0	0	0	0	1425.75	0	0	79.22	0	0	0	0	0	0	0	0	1102.68	69.03	0	0	0	0	0	0	0	0	0	574.69	0	0	0	43.03	0	0	0	42.77	0	0	0	0
Observation3700-J	0	0	0	0	0	0	0	0	0	0	0	0	0	1612.82	0	0	145.53	0	0	0	0	0	0	0	0	31.13	629.56	0	0	0	0	0	0	0	0	0	1726.96	0	3.08	0	27.75	0	0	0	9.48	0	0	0	3.55
Observation3701-J	0	0	0	0	0	0	0	0	0	0	0	0	0	1578.51	0	0	122	0	15.66	0	0	0	0	0	0	183.67	347.16	0	0	0	0	0	0	0	0	0	1410.96	0	0	0	60.35	9.36	0	0	8.41	0	0	0	5.56
Observation3702-J	0	0	0	0	0	0	0	0	0	0	0	0	6.79	1209.6	259.99	0	52.78	0	51.02	47.9	0	0	0	0	6.09	69.16	464.05	0	0	0	0	0	0	0	0	0	1400.48	0	0	0	87.19	20.98	0	5.29	51.18	0	0	0	3.44
Observation3703-J	0	558.61	0	0	0	0	8.71	0	299.79	0	0	0	0	1098.64	0	0	111.48	0	0	0	0	0	0	0	58.01	0	326.24	0	0	0	0	0	0	0	0	0	1765.95	0	0	0	41.63	0	0	0	7.13	0	0	0	0
Observation3704-J	0	253	0	262.78	0	0	312.35	0	0	0	0	0	0	1062.65	329.1	0	0	0	0	0	0	0	0	0	5.55	49.94	76.48	0	0	0	0	0	0	0	0	0	1512.11	0	0	0	118.41	0	0	0	25.4	0	9.19	0	0
Observation3705-J	77.27	0	18.37	0	0	0	0	0	5.1	0	0	0	0	1164.42	22.37	0	0	0	406.48	0	0	0	0	0	0	0	0	0	0	0	0	0	0	0	0	0	1570.85	0	0	0	35.99	68.1	0	0	15.44	0	0	0	0
Observation3706-J	22.32	0	0	716.95	0	0	135.57	0	43	0	0	0	0	1508.17	0	0	0	0	158.65	0	0	0	0	0	0	4.41	61.74	0	0	0	0	0	0	0	0	0	1175.23	0	0	0	62.64	7.65	0	0	29.62	0	0	0	5.63
Observation3707-J	0	0	19.65	37.13	0	0	105.92	0	0	0	0	0	0	1664.19	0	0	0	0	0	0	0	0	0	0	0	38.23	0	0	0	0	0	0	0	0	0	0	1178.22	0	0	0	97.81	3.05	0	0	27.37	0	0	0	17.8
Observation3708-J	0	0	0	0	0	0	0	0	1414.29	0	0	0	0	1803.53	0	0	0	0	0	0	0	0	0	0	0	68.54	0	0	0	0	0	0	0	0	0	0	1727.41	0	0	0	0	0	0	0	0	0	0	0	0
Observation3709-J	0	0	0	0	0	0	0	0	1802.84	0	0	0	0	1803.27	0	0	0	0	0	0	0	0	0	0	0	0	0	0	0	0	0	0	0	0	0	0	1312.24	0	0	0	0	0	0	0	0	0	0	0	0
Observation3710-J	61.07	45.3	0	245.99	0	0	5.68	0	866.63	0	0	0	6.21	1578.01	0	0	0	0	75.58	0	0	0	0	0	0	0	0	0	0	0	0	0	0	0	0	0	1736.14	0	0	0	26.83	11.5	0	0	6.37	0	0	0	0
Observation3711-J	0	0	0	419.01	8.21	0	0	0	116.9	0	0	0	0	1414.15	0	0	0	0	277.64	0	0	0	0	0	0	0	0	0	0	0	0	0	0	0	0	0	1627.15	0	0	0	24.34	64.51	0	0	7.66	0	0	0	21.89
Observation3788-J	0	0	0	0	0	0	0	0	0	0	0	0	0	271.84	0	1492.34	0	0	0	0	0	0	0	0	0	0	0	0	0	0	0	0	0	0	0	0	1266.99	0	0	0.45	27.04	0	0	0	10.44	0	0	0	22.97
Observation3789-J	0	0	0	0	0	0	0	0	954.2	0	0	0	0	1380.49	0	0	0	0	0	0	0	0	0	0	0	0	0	0	0	0	0	0	0	0	0	0	743.01	0	0	0	0	0	0	0	0	0	0	0	0
Observation3790-J	0	0	0	0	0	0	0	0	420.3	0	0	0	0	420.48	0	0	0	0	0	0	0	0	0	0	0	0	0	0	0	0	0	0	0	0	0	0	59.11	0	0	0	0	0	0	0	0	0	0	0	0
Observation3791-J	0	30.23	0	0	0	0	100.82	0	0	0	0	0	0	111.66	0	1591.71	0	0	0	0	0	0	0	0	0	1041.22	12.17	0	0	0	0	0	0	0	0	0	656.53	0	0	11.31	40.76	2.2	0	0	2.96	0	0	0	0
Observation3792-J	0	0	0	0	0	0	0	0	1801.35	0	0	0	0	1801.54	0	0	0	0	0	0	0	0	0	0	0	0	0	0	0	0	0	0	0	0	0	0	1082.71	0	0	0	0	0	0	0	0	0	0	0	0
Observation3793-J	0	61.5	0	179.34	0	0	2.57	0	0	0	0	0	0	1281.49	0	94.07	0	0	0	0	13.48	0	0	0	0	10.29	9.83	0	0	0	0	0	0	0	0	0	1348.39	0	0	2.53	280.85	6.08	0	9.04	19.18	0	0	0	9
Observation3794-J	0	0	0	0	0	0	0	0	392.3	0	0	0	0	1760.43	0	0	0	0	0	0	0	0	0	0	0	0	42.92	0	0	0	0	0	0	0	0	0	1283.94	0	3.31	0	38.44	0	0	0	0	0	0	0	0
Observation3795-J	0	0	0	0	0	0	60.05	0	1437.69	0	0	0	0	1707.01	0	0	0	0	0	0	0	0	0	0	0	383.48	0	0	0	0	0	0	0	0	0	0	1192.38	0	0	0	89.72	0	0	0	0	0	0	0	9.85
Observation3796-J	0	0	0	0	0	0	0	0	1805.2	0	0	0	0	1805.78	0	0	0	0	0	0	0	0	0	0	0	0	0	0	0	0	0	0	0	0	0	0	812.25	0	0	0	0	0	0	0	0	0	0	0	0
Observation3797-J	0	61.38	0	36.35	0	0	3.5	0	0	0	0	0	0	1317.5	0	0	51.63	0	0	0	0	0	0	0	0	0	1087.33	0	0	0	0	0	0	0	0	0	1372.33	0	0	0	145.54	0	0	0	204.06	0	0	0	3.3
Observation3798-J	0	0	0	0	0	0	0	0	1810.86	0	0	0	0	1811.01	0	0	0	0	0	0	0	0	0	0	0	0	0	0	0	0	0	0	0	0	0	0	1661.34	0	0	0	0	0	0	0	0	0	0	0	0
Observation3799-J	0	9.45	0	748.45	0	0	26.85	0	0	0	0	0	0	1507.21	0	0	0	0	0	0	0	0	0	0	0	0	0	0	0	0	0	0	0	0	0	0	1498.4	0	0	33.97	207.59	6.92	0	0	5.42	0	0	0	1.47
Observation3800-J	0	724.14	4.28	179.87	0	0	0	0	143.68	0	0	0	0	1010.81	0	0	0	0	0	0	0	0	0	0	0	0	0	0	0	0	0	0	0	0	0	0	1704.75	0	0	0	49.33	0	0	0	7.31	0	0	0	2.44
Observation3801-J	0	0	0	0	0	0	67.67	0	0	0	0	0	6.75	1073.9	0	23.09	0	0	0	0	0	0	0	0	0	107.27	106.22	0	0	0	0	0	0	0	0	0	980.72	0	0	0	521.79	20.1	0	0	122.92	0	0	0	2.18
Observation3802-J	0	0	35.62	0	0	0	0	0	0	0	0	0	1.58	1555.19	0	68.28	0	0	1.02	0	0	0	0	0	0	0	0	0	0	0	0	0	0	0	0	0	1405.87	0	0	0	126.66	3.64	0	0	2.19	0	0	0	2.28
Observation3803-J	0	0	0	0	0	0	0	0	0	0	0	0	0	892.39	455.64	0	316.05	0	0	0	0	0	0	0	0	222.55	489.42	0	0	0	0	0	0	0	0	0	1398.43	0	0	0	51.77	0	0	0	78.69	0	0	0	0
Observation3804-J	0	0	0	2.29	0	0	12.23	0	0	0	0	0	0	1541.74	73.9	0	8.63	0	56	0	0	0	0	0	0	1018.28	22.9	0	0	0	0	0	0	0	0	0	587.92	0	0	0	74.98	7.86	0	0	30.44	0	0	0	0
Observation3805-J	0	0	0	0	0	0	0	0	0	0	0	0	0	598.73	0	0	1096.26	0	0	0	0	0	0	0	4.04	102.87	1064.52	0	0	0	0	0	0	0	0	0	1584.93	0	0	0	39.69	0	0	0	53.01	0	0	0	0
Observation3806-J	0	0	0	0	0	0	0	0	0	0	0	0	3.66	393.28	851.85	0	0	0	9.32	487.3	0	0	0	0	0	6.02	172.27	0	0	0	0	0	0	0	0	0	1659.35	0	0	0	23.71	13.52	0	4.9	11.05	0	0	0	0
Observation3807-J	0	0	0	0	0	0	0	0	0	0	0	0	0	1670.81	0	0	0	0	0	0	0	0	0	0	6.14	122.35	116.19	0	0	0	0	0	0	0	0	0	1212.03	0	0	0	115.65	0	0	0	9.16	0	0	0	0.68
Observation3808-J	0	441.38	0	0	0	0	6.4	0	0	0	0	0	0	1310.71	0	0	0	0	0	0	0	0	0	0	0	8.53	1.59	0	0	0	0	0	0	0	0	0	1527.7	0	0	0	40.21	0	0	0	3.47	0	1.91	0	5.03
Observation3809-J	0	465.09	15.84	710.67	0	0	8.09	0	0	0	0	0	0	1246.14	0	0	0	0	0	0	0	0	0	0	0	0	0	0	0	0	0	0	0	0	0	0	1652.32	0	0	0	75.73	0	0	0	6.35	0	0	0	0
Observation3810-Z	0	0	138.05	0	21.56	0	0	0	1486.52	0	0	0	0	207.4	0	1508.21	0	0	0	0	0	0	0	0	0	0	57.45	0	0	0	0	0	0	0	0	0	1574.39	0	5.32	0	69.72	5.88	0	0	23.63	0	0	0	0
Observation3811-Z	0	0	0	0	54.01	0	0	0	372.5	0	0	0	0	1602.44	0	0	0	0	0	0	0	0	0	0	0	0	781.56	0	0	0	0	0	0	0	0	0	1589.46	0	0	0	60.18	0	0	0	130.14	0	0	0	9.74
Observation3812-Z	0	0	0	0	0	0	0	0	83.47	0	0	0	0	1595.56	0	0	79.09	0	0	0	0	0	0	0	0	122.4	747.94	0	0	0	0	0	0	0	0	0	1523.69	0	0	0	34.73	0	0	0	83.35	0	0	0	6.2
Observation3813-Z	0	0	176.62	0	0	0	0	0	620.75	0	0	0	0	1614.65	0	0	0	0	21.21	0	0	0	0	0	0	0	76.46	0	0	0	0	0	0	0	0	0	1460.84	0	0	0	119.45	19.38	0	0	12.44	0	0	0	2.15
Observation3814-Z	0	0	161.3	0	0	0	0	0	3.07	0	0	0	0	660.24	0	0	0	0	26.77	0	0	0	0	0	0	0	0	0	0	0	0	0	0	0	0	0	525.84	0	0	0	31.29	13.62	0	0	7.38	0	0	0	0
Observation3815-Z	0	0	118.17	0	0	0	1.45	0	0	0	0	0	0	1121.44	0	0	0	0	2.9	0	0	0	0	0	0	0	0	0	0	0	0	0	0	0	0	0	992.34	0	0	0	21.76	3.85	0	0	0	0	0	0	0
Observation3816-Z	0	46.33	78.26	326.68	0	0	102.23	0	0	0	0	0	3.49	1461.5	0	5.67	0	0	84.31	0	0	0	0	0	0	0	0	0	0	0	0	0	0	0	0	0	1518.24	0	0	0	142.13	22.39	0	0	12.54	0	0	0	0
Observation3817-Z	0	5.29	90.89	149.42	0	0	125.71	0	0	0	0	0	4.32	1643.96	0	0	0	0	0	0	0	0	0	0	0	0	0	0	0	0	0	0	0	0	0	0	1564.66	0	0	0	93.85	0	0	0	30.68	0	0	0	3.35
Observation3818-Z	0	0	0	0	0	0	0	0	4.16	0	0	0	0	423.1	0	563.69	0	0	0	0	0	0	0	0	0	379.22	7.6	0	0	0	0	0	0	0	0	0	608.01	0	0	12.14	4.42	13.22	0	0	0	0	0	0	4.76
Observation3819-Z	0	0	0	0	0	0	0	0	54.83	0	0	0	0	748.57	0	0	0	0	0	0	0	0	0	0	0	422.97	215.19	0	0	0	0	0	0	0	0	0	254.69	0	0	0	25.65	0	0	0	4.36	0	0	0	0
Observation3820-Z	0	310.6	0	268.62	0	0	0.48	0	314.91	0	0	0	0	1353.62	0	0	0	0	0	0	0	0	0	0	0	73.51	78.17	0	0	0	0	0	0	0	0	0	1498.01	0	0	0	102.75	0	0	0	23.19	0	0	0	0
Observation3821-Z	0	0	0	0	0	0	0	0	316.41	0	0	0	0	1038.71	0	448.84	0	0	42.83	0	0	0	0	0	0	0	144.57	0	0	0	0	0	0	0	0	0	1352.87	0	5.22	2.03	121.1	17.87	0	0	97.86	0	0	0	8.16
Observation3822-Z	0	0	0	0	0	0	0	0	77.3	0	0	0	0	471.75	0	436.66	0	0	37.72	0	0	0	0	0	0	0	0	0	0	0	0	0	0	0	0	0	932.78	0	3.99	27.9	124.53	33.11	0	0	0	0	0	0	0
Observation3823-Z	0	33.56	0	0	0	0	0.49	0	111.94	0	0	0	0	356.65	0	212.02	0	0	0	0	0	0	0	0	0	95.32	0	0	0	0	0	0	0	0	0	0	506.38	0	0	4.53	53.47	3.69	0	0	1	0	0	0	5.56
Observation3824-Z	0	130.99	0	297.78	0	0	100.85	0	139.21	0	0	0	0	1399.38	0	0	0	0	0	0	0	40.2	0	0	0	0	3.11	0	0	0	0	0	0	0	0	0	1575.65	0	0	0	174.74	0	0	0	10.42	0	0	0	0
Observation3825-Z	0	25.8	0	27.76	0	0	13.84	0	69.9	0	0	0	0	1500.63	0	0	0	0	16.72	0	0	0	0	0	0	0	46.5	0	0	0	0	0	0	0	0	0	1542.26	0	0	0	211.38	13.79	0	0	6.29	0	0	0	5.99
Observation3826-Z	0	0	0	404.91	0	0	0	0	619.18	0	0	0	0	761.76	0	0	0	0	0	0	0	0	0	0	0	12.81	0	0	0	0	0	0	0	0	0	0	747.92	0	0	0	33.67	0	0	0	0	0	0	0	5.65
Observation3827-Z	0	0	0	0	0	0	0	0	361.79	0	0	0	0	507.4	0	0	0	0	0	0	0	0	0	0	0	0	128.31	0	0	0	0	0	0	0	0	0	508.08	0	0	0	31.22	0	0	0	0	0	0	0	2.1
Observation3828-Z	0	0	0	0	0	0	0	0	282.83	0	0	0	0	317.2	0	0	0	0	94.2	0	0	0	0	0	0	0	0	0	0	0	0	0	0	0	0	0	411.89	0	0	0	32.36	16.87	0	0	8.91	0	0	0	0
Observation3829-J	0	328.34	0	0	0	0	129.79	0	0	0	0	0	0	1050.89	373.93	0	0	0	0	0	0	0	0	0	0	710.51	32.13	0	0	0	0	0	0	0	0	0	1038.88	0	0	0	34.82	0	0	0	15.56	0	0	0	0
Observation3830-J	0	0	0	0	0	0	0	0	48.62	0	0	0	6.94	1252.27	146.77	0	135.62	0	9.97	0	126.89	0	0	0	0	575.52	298.39	0	0	0	0	0	0	0	0	0	1027.11	0	0	0	67.54	6.19	0	0.23	39.59	0	0	0	0
Observation3831-J	0	0	0	0	0	0	0	0	0	0	0	0	0	355.99	0	0	963.02	0	0	450.15	0	0	0	0	0	63.47	1165.7	0	0	0	0	0	0	0	0	0	1640.57	0	0	0	21.23	7.1	0	0.32	1.65	0	0	0	0
Observation3832-J	0	0	0	0	0	0	0	0	0	0	0	0	0	708.95	75.11	0	0	0	111.62	778.69	0	0	0	0	0	166.66	0	0	0	0	0	0	0	0	0	0	1377.97	0	0	0	84.08	29.53	0	3.2	2.43	0	1.93	0	0
Observation3833-J	0	0	0	0	0	0	0	0	0	0	0	0	0	1029.06	509.72	0	0	0	156.24	0	0	0	0	0	0	112.44	0	0	0	0	0	0	0	0	0	0	1557.37	0	0	0	86.61	8.53	0	0	2.71	0	0	0	3.06
Observation3834-J	0	491.62	0	0	0	0	21.49	0	0	0	0	0	0	843.7	0	0	313.12	0	0	0	0	0	0	0	0	78.01	376.76	0	0	0	0	0	0	0	0	0	1564.59	0	0	0	81.2	0	0	0	60.34	0	0	0	0
Observation3835-J	0	598.43	0	260.88	0	0	506.66	0	0	0	0	0	3.97	1113.12	0	0	0	0	0	0	0	0	0	0	1.77	14.61	0	0	0	0	0	0	0	0	0	0	1585.27	0	0	0	52.87	0	0	0	20.16	0	0	0	0
Observation3836-J	0	336.02	0	4.47	0	0	4	0	0	0	0	0	0	1067.57	0	0	0	0	0	119.16	0	0	0	0	0	0	0	0	0	0	0	0	0	0	0	0	1127.04	0	0	0	221.1	6.24	0	4.25	31.31	0	0	0	0
Observation3837-J	0	93.48	0	0	0	0	4.7	0	0	0	0	0	0	1448.06	0	0	0	0	0	9.32	0	0	0	0	0	888.12	2.71	0	0	0	0	0	0	0	0	0	644.74	0	0	0	185.22	6.26	0	7.29	52.7	0	0	0	0
Observation3838-J	0	0	0	0	0	0	0	0	0	0	0	0	0	931.65	0	0	572.29	0	0	159.34	0	0	0	0	0	347.53	669.54	0	0	0	0	0	0	0	0	0	1180.58	0	0	0	89.45	7.73	2.6	4.95	28.65	0	0	0	10.62
Observation3839-J	0	0	0	0	0	0	0	0	0	0	0	0	0	1186.85	15.77	0	0	0	18.97	254.98	0	0	0	0	0	0	0	0	0	0	0	0	0	0	0	0	1315.32	0	0	0	234.2	17.04	8.73	6.7	26.31	0	2.63	0	10.27
Observation3840-J	0	0	0	0	0	0	0	0	0	0	0	0	0	1595.91	0	0	0	0	0	46.56	0	0	0	0	0	0	0	0	0	0	0	0	0	0	0	0	1386.66	0	0	0	155.13	4.16	0	3.24	7.57	0	25.64	0	0
Observation3841-J	0	0	0	0	0	0	0	0	0	0	0	0	0	1140.8	0	0	0	0	0	501.67	0	0	0	0	0	0	0	0	0	0	0	0	0	0	0	0	1323.22	0	0	0	108.7	4.07	0	1.87	40.21	0	14.41	0	3.66
Observation3842-J	0	245.51	30.5	13.6	0	0	1259.67	0	0	0	0	0	0	1462.18	0	0	0	0	0	0	0	0	0	0	0	0	0	0	0	0	0	0	0	0	0	0	1671.27	0	0	0	79.89	0	0	0	1.41	0	21.58	0	0
Observation3843-J	119.96	33.69	0	484.08	0	0	0.33	0	0	0	0	0	0	828.83	12.63	0	0	0	727.46	0	0	0	0	0	0	0	0	0	0	0	0	0	0	0	0	0	1711.99	0	0	0	32.51	51.57	0	0	0	0	0	0	0
Observation3844-J	0	0	0	0	0	0	0	0	591.24	0	0	0	0	770.16	0	0	0	0	118.52	0	0	0	0	0	0	0	0	0	0	0	0	0	0	0	0	0	887.89	0	0	0	5.05	6.07	0	0	0	0	0	0	0
Observation3845-J	0	0	0	0	0	0	0	0	878.21	0	0	0	0	904.3	0	0	0	0	0	0	0	0	0	0	0	0	0	0	0	0	0	0	0	0	0	0	904.15	0	0	0	0	0	0	0	12.62	0	0	0	0
Observation3846-J	0	0	36.26	0	0	0	0	0	172.76	0	0	0	0	1278.62	45.9	0	0	0	366.99	0	0	0	0	0	0	290.48	16.07	0	0	0	0	0	0	0	0	0	861.86	0	0	0	58.13	25.27	0	0	20.74	0	0	0	0
Observation3847-J	0	0	0	0	0	0	0	0	906.66	0	0	0	0	1667.95	0	0	0	0	89.13	0	0	0	0	0	0	23.12	0	0	0	0	0	0	0	0	0	0	1255.76	0	1.94	0	25.14	8.49	0	0	3.87	0	0	0	0
Observation3848-J	0	0	111.17	0	0	0	0	0	789.72	0	0	0	0	1552.98	0	0	0	0	112.51	0	0	0	0	0	0	0	0	0	0	0	0	0	0	0	0	0	1342.22	0	0	0	110.9	22.71	0	0	2.18	0	0	0	0
Observation3849-J	0	0	0	0	0	0	0	0	1640.27	0	0	0	0	1774.75	0	0	0	0	0	0	0	0	0	0	0	0	0	0	0	0	0	0	0	0	0	0	1666.11	0	0	0	22.75	0	0	0	1.18	0	0	0	0
Observation3850-J	4.71	3.42	0	880.21	0	0	0	0	348.45	0	0	0	0	536.66	0	0	0	0	1148.73	0	0	0	0	0	0	0	0	0	0	0	0	0	0	0	0	0	1671.82	0	0	0	11.52	81.02	0	0	5.43	0	0	0	4.02
Observation3876-J	0	0	0	0	0	0	0	0	0	0	0	0	0	0	0	1808.29	0	0	0	0	0	0	0	0	0	0	0	0	0	0	0	0	0	0	0	0	1635.92	0	0	0	0	0	0	0	0	0	0	0	0
Observation3877-J	0	0	0	0	0	0	0	0	0	0	0	0	0	0	0	1761.36	0	0	0	0	0	0	0	0	0	0	172.71	0	0	0	0	0	0	0	0	0	1759.59	0	0	18.76	0	0	0	0	15.97	0	0	0	3.63
Observation3878-J	0	0	0	0	0	0	0	0	0	0	0	0	0	423.63	0	1177.66	0	135.65	0	0	0	0	0	0	0	0	509.56	0	0	0	0	0	0	0	0	0	1714.2	0	0	6.8	46.67	13.52	0	0	0	0	0	0	0
Observation3879-J	0	0	0	0	0	0	0	0	0	0	0	0	0	0	0	1783.2	0	0	0	0	0	0	0	0	0	0	27.07	0	0	0	0	0	0	0	0	0	1782.29	0	0	5.95	0	0	0	0	10.01	0	0	0	6.97
Observation3880-J	0	0	0	0	0	0	0	0	0	0	0	0	0	0	0	1792.06	0	0	0	0	0	0	0	0	0	0	121.81	0	0	0	0	0	0	0	0	0	1763.39	0	0	5.28	0	0	0	0	2.13	0	0	0	0
Observation3881-J	0	170.1	0	677.89	0	0	331.39	0	0	0	0	0	0	1322.49	0	66.75	0	0	3.6	0	0	0	0	0	0	0	0	0	0	0	0	0	0	0	0	0	1547.9	0	0	3.08	184.05	10.95	0	0	3.13	0	0	0	1.71
Observation3882-J	0	0	0	739.09	0	0	15.58	0	0	0	0	0	0	874.66	5.72	799.94	0	0	0	0	0	0	0	0	0	0	312.99	0	0	0	0	0	0	0	0	0	1676.14	0	0	6.79	79.42	2.48	0	0	2.42	0	0	0	0
Observation3883-J	0	0	0	0	0	0	0	0	0	0	0	0	0	1257.37	0	106.4	57.14	0	2.38	0	0	0	0	0	0	16.32	443.84	0	0	0	0	0	0	0	0	0	1333.84	0	0	0	134.69	15.41	0	0	201.4	0	0	0	0.74
Observation3884-J	0	0	0	0	0	0	0	0	149.38	0	0	0	0	1783.28	0	0	0	0	0	0	0	0	0	0	0	0	7.51	0	0	0	0	0	0	0	0	0	809.39	0	0	0	12.66	0	0	0	0	0	0	0	0
Observation3885-J	0	0	0	0	0	0	13.35	0	0	0	0	0	0	1576.18	0	0	0	0	20.14	0	0	0	0	0	0	510.65	42.26	0	0	0	0	0	0	0	0	0	959.17	0	0	0	127.32	9.54	0	0	51.25	0	0	0	2.94
Observation3886-J	0	0	0	0	0	0	0	0	908.87	0	0	0	0	1754.26	0	0	0	0	0	0	0	0	0	0	0	0	0	0	0	0	0	0	0	0	0	0	1570.44	0	0	0	36.92	0	0	0	5.28	0	0	0	0
Observation3887-J	0	0	0	0	0	0	0	0	0	0	0	0	0	1597.48	0	145.19	0	0	0	0	0	0	0	0	0	746.05	0	0	0	0	0	0	0	0	0	0	881.67	0	0	0.31	49.2	1.67	0	0	2.69	0	0	0	3.91
Observation3888-J	0	0	0	0	0	0	0	0	1523.48	0	0	0	0	1792.63	0	0	0	0	0	0	0	0	0	0	0	0	0	0	0	0	0	0	0	0	0	0	591.14	0	0	0	9.18	0	0	0	0	0	0	0	0
Observation3889-J	0	0	0	0	0	0	18.92	0	0	0	0	0	0	843.52	0	0	796.27	0	0	0	0	0	0	0	0	0	1238.31	0	0	0	0	0	0	0	0	0	1633.32	0	0	0	96.27	3.82	0	0	53.04	0	0	0	2.3
Observation3890-J	0	0	0	0	0	0	0	0	1800.67	0	0	0	0	1782.67	0	0	0	0	0	0	0	17.26	0	0	0	0	5.55	0	0	0	0	0	0	0	0	0	867.46	0	0	0	0	0	0	0	0	0	0	0	0
Observation3891-J	0	0	0	0	0	0	0	0	39.66	0	0	0	0	1454.12	0	153.47	4.91	0	0	0	0	0	0	0	0	123.73	71.53	0	0	0	0	0	0	0	0	0	1211.33	0	0	0	154.83	7.03	0	0	13.22	0	2.15	0	13.4
Observation3892-J	0	0	0	0	0	0	0	0	690.45	0	0	0	0	1780.81	0	0	0	0	0	0	0	0	0	0	0	0	7.52	0	0	0	0	0	0	0	0	0	1488.05	0	0	0	17.69	0	0	0	0	0	0	0	35.75
Observation3893-J	0	0	0	207.77	0	0	6.94	0	0	0	0	0	0	1520.11	0	0	0	0	0	0	0	0	0	0	0	0	0	0	0	0	0	0	0	0	0	0	1412.97	0	0	0	244.46	7.31	0	0	10.99	0	0	0	3.53
Observation3894-J	0	418.51	0	659.61	0	0	0	0	0	0	0	0	0	1238.12	0	0	0	0	0	0	0	0	0	0	0	0	17.04	0	0	0	0	0	0	0	0	0	1428.66	0	0	0	115.03	0	0	0	0	0	0	0	3.33
Observation3895-J	0	0	0	265.94	0	0	51.37	0	0	0	0	0	0	1444.87	0	0	0	0	0	0	0	0	0	0	0	88.19	0	0	0	0	0	0	0	0	0	0	1342.89	0	0	0	314.11	0	0	0	19.96	0	0	0	0
Observation3896-Z	0	0	0	75.16	0	0	0	0	0	0	0	0	0	1736.9	0	0	0	0	0	0	0	0	0	0	0	0	89.98	0	0	0	0	0	0	0	0	0	1705.04	0	0	0	56.69	0	0	0	0	0	0	0	9.54
Observation3897-Z	0	0	0	0	0	0	0	0	0	0	0	0	5.94	1334.73	0	0	0	0	0	0	0	0	0	0	0	37.11	0	0	0	0	0	0	0	0	0	0	923.08	0	0	0	110.96	0	0	0	6.44	0	0	0	4.34
Observation3898-Z	0	0	0	0	0	0	0	0	0	0	0	0	0	326.92	0	0	0	0	0	0	0	0	0	0	0	0	50.47	0	0	0	0	0	0	0	0	0	322.83	0	0	0	35.16	0	0	0	0	0	0	0	1.85
Observation3899-Z	0	0	0	0	0	0	0	0	0	0	0	0	0	989.53	0	708.78	0	0	0	0	0	0	0	74.24	0	240.4	153.17	0	0	0	0	0	0	0	0	0	1158.24	0	0	11.35	95.07	11.73	0	0	1.7	0	0	0	20.64
Observation3900-Z	0	0	102.13	0	0	0	0	0	0	0	0	2.02	0	1275.33	0	0	0	0	0	0	0	0	0	0	0	343.87	182.36	0	0	0	0	0	0	0	0	0	752.83	0	0	0	161.78	0	0	0	15.37	0	0	0	2
Observation3901-Z	0	0	0	0	0	0	0	0	19.81	0	0	0	0	305.35	0	0	0	0	0	0	0	0	0	0	0	139.18	0	0	0	0	0	0	0	0	0	0	163.38	0	0	0	43.28	0	0	0	5.13	0	0	0	0
Observation3902-Z	0	0	0	0	0	0	0	0	0	0	0	0	0	1199.05	0	364.42	0	0	0	0	0	0	0	0	0	17.82	0	0	0	0	0	0	0	0	0	0	1474.47	0	0	6.79	195.92	14.73	0	0	1.56	0	0	0	2.22
Observation3903-Z	0	603.37	0	28.17	0	0	0.41	0	0	0	0	0	0	285.74	0	0	0	0	0	0	0	0	0	0	0	0	0	0	0	0	0	0	0	0	0	0	877.76	0	0	0	135.05	0	0	0	9.5	0	0	0	0
Observation3904-Z	0	0	53.29	187.66	0	0	0	0	0	0	0	0	0	550.59	0	0	0	0	74.68	0	0	0	0	0	6.15	97.2	0	0	0	0	0	0	0	0	0	0	471.05	0	0	1.67	118.78	28.07	0	0	4.29	0	0	0	0.76
Observation3905-Z	0	0	140.5	0	0	0	0	0	0	0	0	0	0	912.32	0	675.47	0	0	2.54	0	0	0	0	0	0	359.27	0	0	0	0	0	0	0	0	0	0	1059.88	0	0	16.57	162.02	10.98	0	0	0	0	0	0	4.29
Observation3906-Z	0	0	145.82	0	0	0	0	0	118.73	0	0	6.43	0	1181.84	0	266.01	64.29	0	0	0	0	0	0	0	0	137.16	173.01	0	0	0	0	0	0	0	0	0	1166.59	0	0	2.53	239.84	11.92	0	0	12.19	0	0	0	11.55
Observation3907-Z	0	389.66	0	6.94	0	0	228.41	0	0	0	0	0	0	1223.53	0	0	0	0	0	0	0	0	0	0	27.17	0	0	0	0	0	0	0	0	0	0	0	1645.97	0	0	0	115.22	0	0	0	26.87	0	0	0	0
Observation3908-Z	0	362.92	0	10.07	0	0	49.79	0	0	0	0	0	0	1123.5	0	0	0	0	0	0	0	0	0	0	34	184.04	85.38	27.17	0	0	0	0	0	0	0	0	1257.16	0	0	0	245.89	0	0	0	54.89	0	0	0	0
Observation3909-Z	0	0	0	0	0	0	0	0	0	0	0	0	0	1194.12	0	0	372.06	0	0	0	0	0	0	0	0	54.11	433.37	0	0	0	0	0	0	0	0	0	1472.18	0	0	0	203.17	0	0	0	10.23	0	0	0	6.82
Observation3910-Z	0	0	0	0	0	0	0	0	0	0	0	0	0	1363.63	0	0	0	0	90.49	0	6.83	0	0	0	52.51	45.9	0	0	0	0	0	0	0	0	0	0	1412.99	0	28.2	0	244.34	44.97	0	0	6.31	0	0	0	0
Observation3911-Z	0	0	0	0	0	0	0	0	0	0	0	0	0	1755.01	0	0	0	0	0	0	0	0	0	0	0	129.68	759.58	0	0	0	0	0	0	0	0	0	1059.98	0	0	0	40.79	0	0	0	2.25	0	0	0	1.63
Observation3912-Z	0	259.83	0	10.09	0	0	326.26	0	0	0	0	0	0	1319.26	0	0	0	0	0	0	0	0	0	0	0	56.92	0	0	0	0	0	0	0	0	0	0	1483.49	0	0	0	179.68	0	0	0	13.19	0	0	0	0
Observation3913-Z	0	78.61	35.2	0	0	0	683	0	0	0	0	0	0	1506.17	0	0	0	0	0	0	0	0	0	0	8.02	0	0	0	0	0	0	0	0	0	0	0	1560.98	0	0	0	182.13	0	0	0	14.31	0	0	0	7.54
Observation3914-Z	0	0	0	0	0	0	0	0	231.31	0	0	0	0	1047.28	0	0	0	0	663.57	0	0	0	0	0	0	0	0	0	0	0	0	0	0	0	0	0	1712.52	0	0	0	122.37	47.36	0	0	7.52	0	0	0	0
Observation3915-Z	0	0	0	0	0	0	0	0	286.95	0	0	0	0	854.51	0	0	0	0	794.56	0	0	0	0	0	0	0	0	0	0	0	0	0	0	0	0	0	1617.7	0	0	0	20.24	133.49	0	0	0	0	0	0	0
Observation3916-Z	0	14.53	0	80.29	0	0	505.16	0	579.84	0	0	0	0	1489.15	0	0	0	0	78.17	0	0	0	0	0	0	0	0	0	0	0	0	0	0	0	0	0	1547.48	0	0	0	99.45	44.03	0	0	53.92	0	0	0	0
Observation3917-Z	0	0	0	0	0	0	0	0	1572.65	0	0	0	0	1743.2	0	0	0	0	1.27	0	0	0	0	0	0	10.81	0	0	0	0	0	0	0	0	0	0	1402.02	0	0	0	41	14.47	0	0	0	0	0	0	0
Observation3918-Z	0	0	0	0	0	0	0	0	1741.13	0	0	0	0	1794.66	0	0	0	0	0	0	0	0	0	0	0	0	0	0	0	0	0	0	0	0	0	0	1795.15	0	0	0	10.26	0	0	0	0	0	0	0	0
Observation3919-Z	0	32.23	0	622.28	0	0	0.44	0	772.26	0	0	0	0	1108.62	0	0	0	0	550.78	0	0	0	0	0	0	17.11	0	0	0	0	0	0	0	0	0	0	1622.87	0	0	0	69.6	31.46	0	0	0.64	0	0	0	5.82
Observation3920-Z	0	0	0	1014.93	0	0	0	0	80.69	0	0	0	0	531.05	0	0	0	0	1207.01	0	0	0	0	0	0	35.98	0	0	0	0	0	0	0	0	0	0	1704.27	0	0	0	17.8	48.12	0	0	0	0	0	0	0
Observation3921-Z	0	0	0	0	0	0	0	0	0	0	0	10.24	0	1605.37	0	0	0	0	0	0	0	0	0	0	0	0	40.15	0	0	0	0	0	0	0	0	0	1605.95	0	0	0	166.87	0	0	0	5.91	0	0	0	0
Observation3922-Z	0	34.13	0	0	4.27	0	7.84	0	0	0	0	0	0	1515.4	0	0	0	0	0	0	0	0	0	0	4.07	184.42	24.56	0	0	0	0	0	0	0	0	0	1302.49	0	0	0	209.07	0	0	0	23.11	0	0	0	1.89
Observation3923-Z	0	45.99	0	134.28	0	0	145.23	0	0	0	0	0	0	1529.11	0	0	0	0	0	0	0	0	0	0	0	0	0	0	0	0	0	0	0	0	0	0	1328.22	0	0	0	175.4	3.14	0	0	22.86	0	0	0	4.61
Observation3924-Z	0	0	0	0	0	0	0	0	0	0	0	0	0	22.11	0	0	0	0	36.45	0	93.74	0	0	0	0	0	0	0	0	0	0	0	0	0	0	0	155.22	0	0	0	8.46	11.79	0	0	2.29	0	0	0	0
Observation3925-Z	0	0	0	0	0	0	0	0	73.66	0	0	0	0	980.37	0	236.86	0	0	156.85	0	0	0	0	0	0	5.42	0	0	0	0	0	0	0	0	0	0	1310.68	0	0	5.54	166.5	40.15	0	0	4.96	0	0	0	0
Observation3926-Z	0	205.9	0	35.85	0	0	0.47	224.65	0	0	0	0	0	1145.85	0	2.15	107.86	0	6.56	0	0	0	0	0	0	0	904.96	0	0	0	0	7.52	0	0	0	0	1696.2	0	0	8.57	88.91	9.14	0	0	10.65	0	0	0	0
Observation3927-Z	0	0	20.94	0	0	0	0	0	0	0	0	5.05	0	1160.17	0	462.02	0	0	6.37	0	0	0	0	0	0	7.42	138.04	0	0	0	0	0	0	0	0	0	1464.93	0	0	6.81	115.69	25.28	0	0	7.09	0	0	0	1.96
Observation3928-Z	0	0	70.58	0	0	0	0	0	0	0	0	5.28	0	1509.49	0	75.62	0	0	0	0	0	0	0	0	0	385.14	0	0	0	0	0	0	0	0	0	0	1089.9	0	0	6.31	167.1	7.18	0	0	5.99	0	0	0	0
Observation3929-Z	0	76.76	0	0	0	0	274.01	0	0	0	0	0	0	1602.62	0	0	65.57	0	0	0	99.31	0	0	0	27.11	390.13	60.78	0	0	0	0	0	0	0	0	0	1192.08	0	0	0	164.44	7.15	0	7.37	29.52	0	0	0	6.65
Observation3930-Z	0	194.17	0	0	0	0	37.49	0	0	0	0	0	0	918.22	0	0	362.75	0	0	0	31.41	0	0	0	56.15	53	246.34	0	0	0	0	0	0	0	0	0	1460.52	0	0	0	219.41	11.57	0	4.58	30.27	0	0	0	14.77
Observation3931-Z	0	0	0	0	0	0	0	0	0	0	0	0	0	1149.68	0	0	337.86	0	0	0	139.86	0	0	0	10.3	0	301.37	0	0	0	0	0	0	0	0	0	1455.93	0	0	0	138.48	10.14	0	3.66	14.05	0	0	0	11.17
Observation3932-Z	0	0	0	0	0	0	0	0	0	0	0	0	0	1596.17	0	0	0	0	3.06	0	34.53	0	0	0	19.98	0	349.12	0	0	0	0	0	0	0	0	0	1389.87	0	0	0	183.16	10.58	0	5.54	11.9	0	0	0	0
Observation3933-Z	0	0	0	0	0	0	0	0	371.95	0	0	0	0	1751.63	0	0	0	0	0	0	0	0	0	0	59.32	0	399.32	0	0	0	0	0	0	0	0	0	1538.31	0	0	0	39.77	0	0	0	5.47	0	0	0	2.42
Observation3934-Z	0	0	0	0	0	0	799.5	0	0	0	0	0	0	1752.16	0	0	0	0	0	0	0	0	0	0	0	0	0	9.73	0	0	0	0	0	0	0	0	1685.94	0	0	0	47.45	0	0	0	0	0	0	0	2.81
Observation3935-Z	0	0	61.64	135.26	0	0	1039.01	0	0	0	0	0	0	1574.71	0	0	0	0	0	0	0	0	0	0	5.59	0	0	0	0	0	0	0	0	0	0	0	1511.24	0	12.48	0	204.46	0	0	0	10.17	0	0	0	1.56
Observation0825	0	0	0	0	0	0	0	0	153.64	0	0	0	0	1766.44	0	0	0	0	0	0	0	0	0	51.99	0	0	263.05	0	0	0	0	0	0	0	0	0	1717.47	0	7.4	0	38.37	0	0	0	0	0	0	6.13	0
Observation0826	0	0	0	0	9.9	0	0	0	354.74	0	0	0	0	780.52	0	0	0	0	107.44	0	0	0	0	0	0	0	0	0	0	0	0	0	0	0	0	0	873.73	0	0	0	69.66	65.66	0	50.46	10.35	0	0	0	0
Observation0827	0	0	0	0	0	0	0	0	119.86	0	0	0	0	620.86	0	0	0	0	0	0	0	0	0	0	0	44.1	2.49	0	0	0	0	0	0	0	0	0	557.18	0	0.81	0	111.91	0	0	0	0	0	0	0	0
Observation0828	0	0	0	0	0	0	0	0	981.8	0	0	0	0	1755.02	0	0	0	0	11.97	0	0	0	0	45.41	0	0	113.75	0	0	0	0	0	0	0	0	0	1733.5	0	0	0	24.58	7.64	0	0	0	0	0	0	0
Observation0829-J	0	11.82	0	62.99	0	0	0	0	0	0	0	0	0	1586.99	0	0	0	0	0	0	0	0	0	0	0	87.94	58.62	0	0	0	0	0	0	0	0	0	1506.14	0	1.44	0	138.65	0	0	0	42.14	0	0	0	0
Observation0830-J	0	0	0	0	0	0	0	0	33.05	0	0	0	0	1679.01	0	0	0	0	3.06	0	0	0	0	0	0	32.84	33.86	0	0	0	0	0	0	0	0	0	1646.08	0	0	0	87.33	16.97	0	0	0	0	0	0	0
Observation0831-J	0	0	0	0	0	0	0	0	1040.53	0	0	0	0	1730.22	0	0	0	0	13.55	0	0	0	0	0	0	83.32	131.97	0	0	0	0	0	0	0	0	0	1648.14	0	0	0	27.89	9.1	0	0	0	0	0	0	0
Observation0832-J	0	0	0	0	0	0	0	0	140.92	0	0	0	0	1788.74	0	0	0	0	0	0	0	0	0	17.89	0	0	46.91	0	0	0	0	0	0	0	0	0	1755.09	0	0	0	10.29	0	0	0	0	0	0	0	7.51
Observation0833-J	0	0	0	0	0	0	0	0	842.44	0	0	0	0	1393.03	0	282.22	0	0	0	0	0	0	0	0	0	47.95	0	0	0	0	0	0	0	0	0	0	1470.3	0	0	2.47	100.86	5.41	0	0	4.03	0	0	0	10.39
Observation0834-J	0	0	15.89	0	0	0	0	0	19.27	0	0	0	0	1720.86	0	0	0	0	0	0	0	0	0	45.53	0	0	0	0	0	0	0	0	0	0	0	0	1642.28	0	0	0	76.96	0	0	0	0	0	0	0	0
Observation0835	0	0	0	0	0	0	0	0	70.54	0	0	0	0	1058.34	0	515.99	0	0	10.57	0	0	0	0	0	0	0	0	0	0	0	0	0	0	0	0	0	1508.63	0	16.08	8.33	156.33	27.18	0	8.96	4.46	0	12.59	0	8.47
Observation0836	0	274.92	0	857	0	0	9.58	0	147.46	0	0	0	0	1478.05	0	0	0	0	0	0	0	0	0	0	0	0	9.78	0	0	0	0	0	0	0	0	0	1743.7	0	2.13	0	44.68	0	0	0	0	0	0	0	0
Observation0837	0	34.39	0	0	0	0	1.18	0	97.87	0	0	0	0	553.75	0	0	0	0	0	0	0	0	0	0	0	0	0	0	0	0	0	0	0	0	0	0	576.1	0	0	0	115.66	0	0	0	0	0	0	0	5.07
Observation0838	0	131.83	0	465.13	0	0	59.62	0	0	0	0	0	0	848.78	0	0	0	0	0	0	0	0	0	0	0	0	0	0	0	0	0	0	0	0	0	0	888.76	0	0	0	78.93	0	0	0	4.22	0	0	0	4
Observation0839	0	0	0	326.18	0	0	0	0	642.25	0	0	0	0	1767.95	0	0	0	0	0	0	0	0	0	0	0	88.58	0	0	0	0	0	0	0	0	0	0	1673.99	0	31.44	0	34.16	0	0	0	0	0	0	0	0
Observation0840	0	0	0	0	1.6	0	163.31	0	0	0	1.17	0	0	1235.39	0	251.02	0	0	0	0	0	0	0	0	0	0	0	0	0	0	0	0	0	0	0	0	1288.89	0	24.37	2.67	278	11.56	0	0	6.04	0	0	0	9.52
Observation0872-J	0	0	0	0	0	0	0	0	0	0	0	0	0	0	0	1631.52	0	0	1.54	0	0	0	0	40.11	0	629.57	466.61	0	0	0	0	0	0	0	0	0	854.48	0	0	19.54	0	7.78	0	0	51.79	0	0	0	0
Observation0873-J	0	0	0	0	0	0	0	0	0	0	0	0	0	0	0	84.74	0	0	0	0	0	0	0	0	0	0	6.41	0	0	0	0	0	0	0	0	0	84.35	0	0	4.39	0	8.91	0	0	0	0	0	0	0
Observation0874-J	0	160.37	0	151.62	0	0	82.35	0	274.1	0	0	0	0	584.93	0	1000.84	0	0	0	0	0	0	0	29.23	6.37	0	65.02	0	0	0	0	0	0	0	0	0	1709.61	0	1100.58	4.24	26.73	5.82	0	0	1.11	0	0	0	0
Observation0875-J	0	0	0	0	0	0	0	0	58.52	0	0	0	0	1353.62	0	337.45	0	0	4.45	0	0	0	0	0	0	0	28.72	0	0	0	0	0	0	0	0	0	1586.69	0	0	0	65.79	22.35	0	0	0.95	0	0	0	0
Observation0876	0	0	0	0	0	0	0	0	22.7	0	0	0	0	350.16	0	1031.82	0	0	232.04	0	0	0	0	29.33	55.2	55.42	51.88	0	41.04	0	0	18.96	0	0	0	0	1407.91	0	6.84	29.4	50.51	110.8	0	2.82	16.75	0	23.4	0	0
Observation0877	0	0	0	0	0	0	0	0	26.21	0	87.95	0	0	99.69	0	1531.39	0	0	0	0	0	0	0	21.4	3.82	578.53	457.68	0	0	0	0	0	0	0	0	0	744.83	0	0	24.85	40.05	9.77	0	0	0	0	12.65	0	1.79
Observation0878	0	505.96	27.47	219.83	0	0	5.99	0	105.05	0	0	0	0	263.58	0	901.59	0	0	0	0	0	0	0	0	8.86	0	44.65	0	0	0	0	0	0	5.33	0	0	1538.58	0	0	18.03	51.75	30.16	0	0	0	0	7.44	0	0
Observation0879	0	0	0	0	0	0	16.9	0	260.14	0	0	0	0	107.18	0	1571.47	0	0	0	0	0	0	0	0	0	550.02	33.39	0	0	0	0	0	0	0	0	0	1496.14	0	0.81	29.18	54.83	11.26	0	0	0	0	39.88	0	4.76
Observation0880	0	0	0	0	0	0	3.43	0	0	0	0	0	4.56	1534.71	0	0	0	0	120.64	0	0	0	0	0	0	0	0	0	0	0	0	2.54	0	0	0	0	1489.74	0	36.86	0	111.61	20.08	0	0	0	0	0	0	0
Observation0881	0	624.66	0	328.3	0	0	8.68	0	0	0	0	0	0	995.28	0	0	0	0	51.63	0	0	0	0	0	0	0	0	0	0	0	0	0	0	0	0	0	1539.7	0	0	0	99.39	11.31	0	0	4.23	0	0	0	0
Observation0882-J	0	209.75	0	134.83	0	0	20.92	0	0	0	0	0	14.6	1116.71	11.01	0	0	0	223.63	0	0	0	0	8.43	0	164.22	100.25	0	0	0	0	0	0	0	0	0	1274.45	0	0	0	87.46	19.36	0	0	116.5	0	0	0	3.65
Observation0883-J	0	0	0	0	0	0	0	0	0	0	0	0	0	1254.25	0	0	0	0	438.95	0	0	0	0	0	0	0	0	0	0	0	0	0	0	0	0	0	1183.37	0	0	0	47.02	28.94	0	0	12.11	0	0	0	6.12
Observation0884-J	0	0	0	0	0	0	0	0	339.4	0	0	0	0	1643.96	0	0	0	0	59.76	0	0	0	0	0	0	323.77	0	0	0	0	0	0	0	0	0	0	1116.84	0	4.67	0	56.38	12.26	0	0	5.6	0	27.09	0	5.46
Observation0885-J	0	0	0	0	0	0	0	0	101.89	0	0	0	0	1515.18	167.66	0	0	0	37.74	0	0	0	0	0	15.51	149.57	0	0	0	0	0	0	0	0	0	0	1089.4	0	0	0	58.31	3.7	0	0	0	0	0	0	5.65
Observation0886-J	67.07	249.07	0	429.6	0	0	0.67	0	1749.59	0	0	0	0	1375.2	0	0	0	0	0	0	0	0	0	0	0	195.19	52.4	0	0	0	0	0	0	0	0	0	1480.33	0	0	0	63.44	2.98	0	0	4.1	0	0	0	1.55
Observation0887-J	0	0	0	0	0	0	0	0	0	0	0	0	0	0	0	1791.42	0	0	0	0	0	0	0	575.76	931.97	21.99	116.42	0	0	0	0	0	0	0	0	0	1066.16	0	0	6.85	0	0.37	0	0	23.85	0	0	0	0
Observation0888	0	715.69	0	615.61	0	0	1.3	0	0	0	0	0	0	999.16	0	26.38	0	0	0	0	0	0	0	85.36	1318.84	0	107.75	0	0	0	0	0	0	3.07	0	0	1084.08	0	0	0	59	1.43	0	0	0	0	9.44	0	0
Observation0889	0	0	0	22.37	0	0	0	0	648.52	0	0	0	0	1065.81	0	684.48	0	0	0	0	0	0	0	314.94	830.27	196.47	52.5	0	0	0	0	0	0	0	0	0	696.68	0	12.71	7.7	27.82	11.3	0	0	12.89	0	27.83	0	3.81
Observation0890	0	0	0	0	0	0	0	0	0	0	0	0	0	0	0	1784.93	0	0	0	0	0	0	0	404.53	1246.51	0	71.71	0	0	0	0	0	0	0	0	0	1330.79	0	0	15.76	0	0	0	0	0	0	0	0	11.9
Observation0891	0	0	0	0	0	0	0	0	20.57	0	0	0	0	0	0	1743.9	0	0	31.54	0	0	0	0	660.76	1022.68	0	0	0	0	0	0	0	0	0	0	0	903.71	0	0	11.89	0	19.9	0	0	0	0	0	0	4.37
Observation0892	0	6.81	0	0	0	0	7.45	0	0	0	44.35	0	0	32.9	0	1604.06	0	0	8.26	0	0	0	0	305.75	1103.25	21.53	748.11	0	0	0	0	0	0	0	0	0	803.46	60.66	0	26.52	25.3	35.4	0	0	7.25	0	0	0	9.61
Observation0893	0	0	51.02	381.6	0	0	668.16	238.29	0	0	0	0	0	1049.3	0	0	0	0	41.05	0	0	0	0	0	1256.26	0	0	0	0	0	0	9.78	0	0	0	0	699.74	0	0	7.48	414.82	28.17	0	0	0	0	0	0	0
Observation0894-J	0	0	0	168.35	0	0	637.23	0	269.78	0	0	0	0	1607.53	0	0	0	0	28.18	0	0	0	0	0	0	0	0	0	0	0	0	0	0	0	0	0	1582.93	0	5	0	91.36	7.78	0	0	28.44	0	0	0	0
Observation0895-J	0	0	0	0	0	0	0	0	0	0	0	0	0	1442.88	0	150.66	0	0	19.67	0	0	0	0	0	368.83	15.02	0	0	0	0	0	0	0	0	0	0	1587.44	0	0	8.32	102.95	14.36	0	0	44.15	0	11.63	0	0
Observation0896-J	0	0	0	0	0	0	0	0	897.37	0	0	0	0	1637.05	0	0	57.53	0	0	0	0	0	0	0	0	593.18	317.7	0	0	0	0	0	0	0	0	0	535.46	0	0	0	0.67	0	0	0	103.43	0	0	0	0
Observation0897	0	0	0	0	0	0	0	0	1700.09	0	0	0	0	1810.13	0	0	0	0	0	0	0	0	0	31.93	815.71	0	63.96	0	0	0	0	0	0	0	0	0	1412.59	0	0	0	0	0	0	0	0	0	0	0	0
Observation0898	0	0	0	182.03	0	0	0	0	1385.24	0	0	0	0	1735.67	0	0	0	0	0	0	0	0	0	0	0	0	0	0	0	0	0	0	0	0	0	0	1219.62	0	0	0	47.56	0	0	0	0	0	0	0	0
Observation0899	0	0	0	0	0	0	0	0	296.34	0	28.41	0	0	369.09	0	0	0	0	0	0	0	0	0	0	0	0	0	0	0	0	0	0	0	0	0	0	333.05	0	0	0	10.79	0	0	0	0	0	0	0	8.44
Observation0900	0	241.49	18.29	0	0	0	11.34	0	27.66	0	153.56	0	0	683.01	0	101.12	0	0	0	0	0	0	0	0	60.11	0	170.44	0	0	0	0	0	0	3.62	0	0	898.62	0	8.75	9.66	178.06	20.89	0	0	14.43	0	2.04	0	0
Observation0901-J	0	0	0	0	0	0	0	0	1159.87	0	0	0	0	1672.73	0	0	0	0	0	0	0	0	0	0	0	0	60.36	0	0	0	0	0	0	0	0	0	1500.55	0	0	0	38.9	0	0	0	81.22	0	0	0	0
Observation0902-J	0	0	0	0	0	0	0	0	5.96	0	0	0	0	1360.54	0	128.84	0	0	0	0	0	0	0	0	82.16	9.37	235.59	0	0	0	0	0	0	0	0	0	1475.01	0	0	6.82	44.42	3.72	0	0	235.24	0	0	0	0
Observation0903-J	0	0	0	0	5.59	0	0	0	943.49	0	0	0	0	1650.4	36.47	0	0	0	6.14	0	0	0	0	0	0	0	67.28	0	0	0	0	0	0	0	0	0	1539.14	0	0	0	71.41	8.89	0	0	9.87	0	0	0	0
Observation0904-J	0	0	0	0	0	0	0	0	0	1.9	0	0	0	1434.06	0	67.64	0	0	2.97	0	0	0	0	40.45	7.92	17.5	85.06	0	0	0	0	0	0	0	0	0	1300.9	0	0	15.62	63.46	7.65	0	0	167.24	0	28.85	0	0
Observation0905-J	0	0	0	0	0	0	0	0	911.72	0	0	0	0	1650.27	0	0	0	0	0	0	0	0	0	0	0	0	15.63	0	0	0	0	0	0	0	0	0	1481.24	0	0	0	121.51	0	0	0	6.49	0	0	0	0
Observation0906-J	0	0	0	0	0	0	0	0	302.87	11.94	0	0	0	1685.76	0	0	0	0	0	0	0	0	0	0	904.38	21.77	0	0	0	0	0	0	0	0	0	0	1629.96	0	0	0	58.95	0	0	0	34.51	0	2.62	0	0
Observation0907	0	432.71	0	365.51	10.03	0	6.66	0	97.21	0	0	0	0	1015.85	0	37.5	0	0	23.84	0	0	0	0	0	0	0	17.21	0	0	0	0	0	0	0	0	0	1433.38	0	1.88	0	206.78	38.8	0	0	19.11	0	0	0	4.64
Observation0908	0	177.51	7.52	298.2	0	0	11.06	0	171.88	0	0	0	0	1296.64	0	50.55	0	0	0	0	0	0	0	0	162.71	0	0	0	0	0	0	3.61	0	0	0	0	1399.35	0	11.58	8.36	225.77	10.7	0	0	10.8	0	7.44	0	0
Observation0909	0	0	0	47.29	1.44	0	281.06	0	525.71	0	0	0	0	434.46	0	756.87	0	0	0	0	0	0	0	0	0	14.46	201.49	0	0	0	0	0	0	0	0	0	924.02	0	0	87.65	202.3	124.74	0	16.11	125.14	0	5.55	0	0
Observation0910	0	0	0	0	0	0	0	0	517.53	0	0	0	0	91.71	0	1560.81	0	0	5.2	0	0	0	0	0	0	451.02	45.81	0	0	0	0	8.7	0	0	0	0	1025.27	0	0	16.6	63.73	33.92	0	35.39	2.96	0	0	0	2.36
Observation0911	0	0	0	0	0	0	0	0	0	0	0	0	0	117.3	0	212.11	0	0	0	0	0	0	0	0	0	0	0	0	0	0	0	0	0	0	0	0	306.41	0	0	0	110.38	4.24	0	0	13.66	0	0	0	0
Observation0912	0	244.11	0	261.88	0	0	32.47	0	8.72	0	0	0	4.45	472.87	0	449.01	0	0	0	0	10.56	0	0	0	0	103.51	62.69	0	0	0	0	0	0	0	0	0	942.33	0	0	13.5	103.94	19.24	0	0	7.84	0	11.83	0	1.81
Observation0913	0	0	0	0	0	0	0	0	488.3	0	0	0	3.79	1137.03	0	406.17	0	0	0	0	0	0	0	0	0	245.76	48.85	0	0	0	0	0	0	0	0	0	1226.19	0	0	40.11	177.27	9.69	0	0	4.26	0	0	0	1.81
Observation0914-J	0	0	0	0	0	0	0	0	1287.44	0	0	0	0	1346.15	0	306.28	0	0	0	0	0	0	0	0	0	121.02	0	0	0	0	0	0	0	0	0	0	1508.2	0	0	34.63	64.68	8.67	0	2.76	16.8	0	15.1	0	3.86
Observation0915-J	0	0	0	0	0	0	0	0	197.35	0	4.94	0	0	766.41	8.03	341.01	0	0	0	0	9.89	0	0	0	0	62.93	0	0	0	0	0	0	0	0	0	0	1012.6	0	0	74.26	287.56	11.65	0	15.34	193.95	0	138.19	0	4.68
Observation0916-J	0	0	0	0	0	0	0	0	102.55	0	0	0	0	352.33	0	0	0	0	0	0	0	0	0	0	0	0	95.55	0	0	0	0	0	0	0	0	0	350.35	0	0	0	7.25	0	0	0	6.59	0	0	0	0
Observation0917-J	0	167.15	0	470.27	0	0	190.93	0	0	0	0	0	6.97	697.58	0	387.12	0	0	0	0	0	0	0	0	0	0	0	0	0	0	0	0	0	0	0	0	1198.7	0	0	28.93	93.37	8.18	0	0	41.49	0	0	0	4.23
Observation0918-J	0	0	0	103.26	0	0	598.78	0	0	0	0	0	0	1607.73	0	0	0	0	27.17	0	0	0	0	0	0	0	229.65	0	0	0	0	0	0	0	0	0	1581.28	0	2.93	0	109.33	10.52	0	0	21.35	0	0	0	0
Observation0919-J	0	0	0	433.77	0	0	0	0	0	0	0	0	0	1754.85	0	0	0	0	0	0	0	0	0	0	0	0	474.65	0	0	0	0	0	0	0	0	0	1714.97	0	0	0	43.52	0	0	0	0	0	0	0	0
Observation0920-J	0	0	0	0	0	0	0	0	349.04	0	0	0	0	1710.28	0	0	0	0	0	0	0	0	0	0	0	0	400.53	0	0	0	0	0	0	0	0	0	1689.3	0	0	0	60.93	0	0	0	10.74	0	0	0	1.48
Observation0921	0	0	0	0	0	0	0	0	35.84	0	0	0	0	1776.25	0	0	0	0	0	0	0	0	0	0	0	0	253.4	0	0	0	0	0	0	0	0	0	1170.56	0	3.51	0	31.77	0	0	0	0	0	0	0	0
Observation0922	0	0	0	0	0	0	0	0	364.54	0	0	0	0	1504.9	0	0	0	0	0	179.98	0	0	0	0	0	0	695.65	0	0	0	0	0	0	0	0	0	1207.6	0	0	0	69.42	7.63	3.76	15.45	4.3	0	0	0	5.12
Observation0923	0	795.27	0	0	0	0	0.45	0	1385.28	0	0	0	0	918.92	0	0	0	0	0	0	0	0	0	0	0	0	322.41	0	0	0	0	0	0	0	0	0	1631.58	0	0	0	95.15	0	0	0	0	0	0	0	8.91
Observation0924	0	78.56	51.36	1389.18	0	0	0	0	0	0	0	0	0	1398.39	0	10.74	0	0	0	218.73	0	0	0	0	0	0	0	0	0	0	0	0	0	0	0	0	1605.02	0	0	6.62	63.77	10.46	0	19.73	0	0	0	0	3.26
Observation0925	0	0	0	0	0	0	0	0	0	0	0	0	0	132.77	0	100.69	0	0	27.95	0	0	0	0	0	231.55	0	0	0	0	0	0	0	0	0	0	0	241.96	0	9.74	0	11.09	18.47	0	0	0	0	0	0	0
Observation0926	0	0	0	0	0	0	0	0	0	0	0	0	0	180.01	0	0	0	0	0	0	0	0	0	0	32.81	0	0	0	0	0	0	0	0	0	0	0	67.99	0	0	0	0	8.86	0	0	0	0	0	0	0
Observation0927	0	0	0	0	0	0	0	0	561.87	0	0	0	0	1126.74	0	0	0	0	51.28	0	0	0	0	11.19	606.58	0	28.6	0	0	0	0	0	0	0	0	0	1146.36	0	10.69	0	3.61	11.86	0	0	0	0	0	0	8.59
Observation0928	0	0	0	0	0	0	0	0	81.33	0	0	0	0	1599.67	0	0	0	0	169.49	0	0	0	0	163.3	955.66	0	79.16	0	0	0	0	0	0	0	0	0	1436.67	0	60.93	0	11.84	9.68	0	0	7.47	0	0	0	0
Observation0929-J	0	0	0	0	0	0	0	0	0	0	0	0	0	1505.27	0	88.64	39.94	0	84.85	0	0	0	0	51.59	965.52	0	23.87	0	0	0	0	0	0	3.85	0	0	1586.74	0	8.4	0	45.82	14.25	0	0	6.27	0	0	0	2.2
Observation0930-J	0	0	0	0	0	0	0	0	0	0	0	0	0	0	0	1799.82	0	0	0	0	0	0	0	285.27	1277.94	0	0	0	0	0	0	0	0	0	0	0	1468.86	0	0	0	0	0	0	0	0	0	0	0	0
Observation0931-J	0	0	3.07	0	0	0	0	0	0	0	0	0	0	1250.18	0	389.68	0	0	89.84	0	0	0	0	32.05	880.69	33.14	43.95	0	0	0	0	0	0	0	0	0	1639.97	0	11.07	0	41.27	9.3	0	0	4.51	0	0	0	1.62
Observation0932-J	0	541.05	0	316.67	0	0	0.96	0	0	0	0	0	0	86.64	0	1050.37	0	0	59.51	0	0	0	0	3.77	304.84	0	0	0	0	0	0	0	0	0	0	0	1726.75	0	0	11.01	16.76	15.34	0	0	0	0	0	0	0
Observation0933-J	0	0	206.22	0	0	0	0	0	60.32	0	0	0	0	1383.75	0	324.73	0	0	0	0	0	0	0	21.45	73.31	189.37	0	0	0	0	0	0	0	0	0	0	1231.41	0	0	9.43	47.9	6.97	0	0	7.38	0	0	0	0.66
Observation0934-J	8.81	78.62	0	155.91	0	0	1.62	0	0	0	0	0	0	256.45	0	1193.49	0	0	180.61	0	0	0	0	37.6	1307.34	0	0	0	0	0	0	0	0	0	0	0	1660.88	0	0	14.06	14.64	16.97	0	0	2.14	0	0	0	0
Observation0935	0	0	0	0	0	0	0	0	85.68	0	0	0	0	256.14	0	1262.2	0	0	190.36	0	0	0	0	46.35	1302.01	16.35	284.27	0	0	0	0	0	0	0	0	0	1584.24	0	6.56	21.16	25.03	24.63	0	0	0	0	0	0	0
Observation0936	0	0	0	0	0	0	0	0	0	0	0	0	0	42.29	0	1139.41	0	0	471.82	0	0	0	0	30.44	1700.93	0	172.6	0	0	0	0	6.57	0	4.13	0	0	1491.42	0	5.02	24.08	39.87	50.77	0	0	0	0	0	0	0
Observation0937	0	0	0	0	0	0	0	0	0	0	0	0	0	4.22	0	646.98	0	0	1123.77	0	0	0	0	0	1748.71	0	0	0	0	0	0	0	0	2.09	0	0	1752.16	0	0	0	8.36	20.07	0	0	0	0	0	0	0
Observation0938	0	0	0	0	0	0	0	0	29.71	0	0	0	0	214.22	0	1416.51	0	0	162.88	0	0	0	0	2.74	1117.98	0	239.07	0	0	0	0	0	0	0	0	0	1766.18	0	2.67	11.67	0	9.97	0	0	0	0	0	0	0
Observation0939	0	47.85	65.16	568.92	0	0	110.11	169.21	94.82	0	0	0	3.9	457.18	0	989.09	0	0	0	0	0	0	0	0	767.81	0	0	0	0	0	0	0	0	0	0	0	1539.52	0	7.26	0	88.92	30.95	0	0	0	0	0	0	0
Observation0940	0	0	66.83	337.11	0	0	180.54	0	89.84	0	0	0	3.65	1314.47	0	318.81	0	0	0	0	0	0	0	0	47.66	107.4	0	0	0	0	0	0	0	0	0	0	1164.07	0	16.61	3.53	149.32	16.76	0	0	16.56	0	4.58	0	0
Observation0947	0	0	0	0	0	0	0	0	0	0	0	0	0	89.75	0	200.48	0	0	45.28	0	0	0	0	0	0	0	0	0	0	0	0	0	0	0	0	0	328.29	0	0	7.13	16.45	8.26	0	0	0	0	0	0	3.65
Observation0948	0	0	0	0	0	0	0	0	0	0	0	0	0	14	0	789.2	0	0	0	0	0	0	0	0	0	0	0	0	0	0	0	0	0	0	0	0	795.12	0	0	25.59	7.74	2.86	0	0	0	0	0	0	0
Observation0949	0	0	0	0	0	0	0	0	480.97	0	0	0	0	480.93	0	115.09	0	0	0	0	0	0	0	0	0	0	2.62	0	0	0	0	0	0	0	0	0	561.97	0	0	3.87	25.79	4.7	0	0	0	0	0	0	0
Observation0950	0	0	0	0	0	0	0	0	244.43	0	0	0	0	657.08	0	0	0	0	0	0	0	0	0	0	0	0	0	0	0	0	0	0	0	2.32	0	0	641.67	0	0	0	31.85	0	0	0	0	0	0	0	0
Observation0989	0	0	0	0	0	0	0	0	1412.14	0	0	0	0	1697.8	0	0	0	0	0	0	0	0	0	280.6	1218.27	0	439.82	0	0	0	0	2.03	0	0	0	0	851.73	0	0	0	100.32	0	0	0	0	0	0	0	0
Observation0990	0	29.42	0	143.47	0	0	0.89	0	0	0	0	0	0	1542.4	0	0	0	0	0	0	0	0	0	525.29	963.05	0	18.63	0	0	0	0	0	0	0	0	0	1355.7	0	14.06	0	185.73	5.23	0	0	30.38	0	0	0	0
Observation0991	0	14.08	0	112.19	0	0	1.69	0	0	0	29.37	0	0	1217.56	25.36	172.62	192.2	0	0	0	0	0	0	32.97	899.46	285.56	365.9	0	0	0	0	0	0	0	0	0	1090.16	0	0	0	120.56	4.21	0	0	5.19	0	0	0	6.46
Observation0992	0	0	11.87	0	0	0	0	0	197.4	0	0	0	0	1499.47	11.59	0	4.94	0	0	0	0	0	0	155.6	1069.37	0	0	0	0	0	0	0	0	0	0	0	1308.03	0	2.7	0	221.79	0	0	0	34.67	0	0	0	7.15
Observation0993	0	0	0	0	0	0	0	0	0	0	0	0	0	1504.31	0	0	6.9	0	0	0	0	0	0	54.57	1060.23	349.63	289.57	0	0	0	0	0	0	0	0	0	1033.5	0	0	0	193.47	0	0	0	72.15	0	0	0	4.17
Observation0994	0	291.87	65.48	286.04	0	0	1.2	0	738.25	0	0	0	0	1349.95	0	0	0	0	0	0	0	0	0	0	1678.29	0	332.94	0	0	0	0	0	0	0	0	0	1572.97	0	0	0	143.78	0	0	0	51.18	0	0	0	0
Observation0995	0	37.28	69.32	644.99	0	0	74.45	0	0	0	0	0	0	1600.81	0	0	0	0	0	0	0	0	0	1.72	1678.82	0	40.93	0	0	0	0	0	0	0	0	0	1464.95	0	0	0	145.22	0	0	0	4.94	0	0	0	0.41
Observation0996	0	0	0	0	0	0	0	0	0	0	0	0	0	640.26	0	1114.99	0	0	0	0	0	0	0	0	0	578.62	0	0	0	0	0	0	0	0	0	0	1066.4	0	0	37.05	9.98	3.28	0	0	0	0	0	0	3.56
Observation0997	0	0	0	0	0	0	0	0	0	0	119.55	0	0	776.06	0	795.07	0	0	0	0	0	0	0	0	0	178.79	603.58	0	0	0	0	0	0	0	0	0	1116.61	0	0	38.64	52.47	1.9	0	0	5.43	0	0	0	3.94
Observation0998-J	0	0	0	21.52	0	0	10.71	0	0	0	15.1	0	0	812.88	0	742.18	41.34	0	0	0	0	0	0	0	0	23.49	178.12	0	0	0	0	0	0	0	0	0	1280.59	0	0	19.28	55.88	3.17	0	0	115.02	0	0	0	17.05
Observation0999-J	0	0	0	0	0	0	0	0	1791.12	0	0	0	0	1704.89	0	0	0	0	0	0	0	92.68	0	0	0	0	0	0	0	0	0	0	0	0	0	0	1703.28	0	0	0	0	0	0	0	0	0	0	0	0
Observation1000-J	0	0	0	0	0	0	0	0	278.58	0	0	0	0	583.19	0	0	0	0	0	0	0	23.22	0	0	0	0	0	0	0	0	0	0	0	0	0	0	583.04	0	0	0	38.04	0	0	0	12.18	0	0	0	13.17
Observation1001-J	0	0	0	0	0	0	0	0	1135.07	0	0	0	0	1135.55	0	0	0	0	0	0	0	0	0	0	0	0	0	0	0	0	0	0	0	0	0	0	1135.03	0	0	0	0	0	0	0	2.58	0	0	0	0
Observation1002-J	0	194.7	0	0	0	0	0	0	1484.26	0	0	0	0	1569.9	0	0	0	0	0	0	0	0	0	0	0	0	25	0	0	0	0	0	0	0	0	0	1761.42	0	0	0	24.04	0	0	0	0	0	0	0	0
Observation1003-J	0	57.85	16.98	306.35	0	0	0	0	35.72	0	0	0	4.14	1385.75	0	240.95	0	0	0	0	0	0	0	0	0	0	0	0	0	0	0	0.17	0	0	0	0	1610.61	0	0	3.38	86.15	1.47	0	0	5.34	0	0	0	4.14
Observation1004-J	0	0	0	0	22.5	0	0	0	0	0	0	0	0	560.72	0	986.53	8.33	0	0	0	12.41	0	0	133.69	521.31	399.47	0	0	0	0	0	0	0	0	0	0	898.3	0	0	16.57	134.19	10.71	0	2.65	36.02	0	0	0	2.83
Observation1005	0	151.05	0	0	0	0	61.98	0	0	0	0	0	0	495.68	0	877.17	0	0	0	0	0	0	0	207.03	893.32	69.75	0	0	0	0	0	0	0	0	0	0	1035.96	0	0	20.51	187.86	25.94	0	5.13	3.32	0	0	0	0
Observation1006	0	3.55	0	0	0	0	8.17	0	0	0	0	0	0	328.21	0	1209.04	25.68	0	0	0	0	0	0	88.85	1555.11	72.59	13.3	0	0	0	0	7.08	0	0	0	0	1297.73	0	25.19	23.11	169.83	13.78	0	0	7.79	0	0	0	4.05
Observation1007	0	0	22.94	0	0	0	1.89	0	0	0	0	0	0	390.27	0	1082.7	0	0	0	0	0	0	0	52.16	1316.61	0	285.53	0	0	0	0	0	0	0	0	0	1289.3	0	5.72	30.24	133.85	14.25	0	0	0	0	0	0	4.08
Observation1008	0	0	0	0	0	0	0	0	0	0	0	0	0	101.11	0	0	0	0	0	0	0	0	0	7.47	12.66	0	0	0	0	0	0	0	0	0	0	0	72.6	0	0	0	36.11	0	0	0	0	0	0	0	0
Observation1009	0	0	0	0	0	0	0	0	0	0	0	0	9.67	1097.96	0	384.18	16.49	0	0	0	0	0	0	37.22	876.95	143.38	0	0	0	0	0	0	0	0	0	0	1139.43	0	0	3.63	233.15	26.45	0	0	11.96	0	0	0	4.54
Observation1010	0	756.43	16.03	88.15	0	0	127.51	0	0	0	0	0	0	875.49	0	0	0	0	0	0	0	0	0	0	806.42	0	0	0	0	0	0	0	0	0	0	0	1457.17	0	0	0	137.13	3.44	0	0	12.8	0	0	0	0
Observation1011	0	339.87	62.06	97.59	0	0	38.59	0	0	0	0	0	0	873.52	0	258.41	0	0	0	0	0	0	0	0	849.15	4.6	0	0	0	0	0	0	0	0	0	0	1220.73	0	0	12.59	235	16.74	0	0	10.99	0	0	0	9.67
Observation1066-J	0	249.27	0	127.26	0	0	53.08	0	76.38	0	0	0	0	1419.6	0	0	0	0	0	0	0	0	0	0	0	0	593.96	0	0	0	0	0	0	0	0	0	1657.67	0	0	0	82.36	0	0	0	25.5	0	0	0	0
Observation1067-J	0	512.44	0	879.81	0	0	0	0	0	0	0	0	0	1187.14	0	0	0	0	0	0	0	0	0	0	0	0	66.39	0	0	0	0	0	0	0	0	0	1691.87	0	0	0	58.92	0	0	0	12.72	0	0	0	2.16
Observation1068-J	0	0	0	0	0	0	0	0	236.93	0	0	0	0	1708.37	0	0	0	0	0	0	0	0	0	0	0	542.29	462.86	0	0	0	0	0	0	0	0	0	697.6	0	0	0	41.68	0	0	0	10.74	0	0	0	0
Observation1069-J	0	0	0	0	0	0	0	0	0	0	0	0	0	457.23	0	723.71	0	0	56.79	438.86	0	0	0	0	0	0	0	0	0	0	0	0	0	0	0	0	1669.63	0	0	0	69.47	20.11	0	12.02	0	0	0	0	2.13
Observation1070-J	0	0	26.75	0	0	0	0	0	94.57	0	0	0	0	1205.45	0	343.57	0	0	3.57	98.06	0	0	0	0	0	0	182.41	0	0	0	0	0	0	0	0	0	1593.26	0	0	0	77.62	9.26	0	17.77	18.2	0	0	0	0
Observation1071	0	691.09	0	0	0	0	7.18	0	0	0	0	0	0	1067.54	0	0	0	0	0	0	0	0	0	0	0	0	945.48	0	0	0	0	0	0	0	0	0	1730.9	0	0	0	48.89	0	0	0	0	0	0	0	7.17
Observation1072	0	161.88	289.01	557.87	0	0	0	0	0	0	0	0	0	1214.82	0	0	0	0	46.22	141.28	0	0	0	0	0	0	626.11	0	0	0	0	0	0	0	0	0	1226.61	0	0	1.51	143.98	44.7	13.01	27.43	5.08	0	0	0	0
Observation1073	0	448.81	0	451.43	0	0	16.21	11.74	0	0	0	0	0	799.63	0	126.7	0	0	160.66	0	0	0	0	0	340.35	0	0	0	0	0	0	0	0	0	0	0	1393.21	0	0	1.8	144.17	48.2	0	0	0	0	0	0	0
Observation1074	0	0	0	0	0	0	0	0	0	0	0	0	0	361.34	0	1100.94	0	0	291.22	0	0	0	0	86.3	787.81	0	0	0	0	0	0	0	0	0	0	0	1619.83	0	27.62	0	19.04	22.36	0	0	0	0	0	0	7.86
Observation1075	0	0	0	0	0	0	0	0	95.81	0	27.13	0	0	1082.45	0	176.24	38.52	0	294.39	0	0	0	0	197.07	731.94	5.48	113.29	0	0	0	0	0	0	0	0	0	1281.09	0	1.69	0	80.05	64.07	0	0	0	0	0	0	3.79
Observation1076	0	0	0	0	0	0	0	0	0	0	41.65	0	0	1116.67	0	290.78	26.83	0	27.59	117.09	0	0	0	0	1089.22	0	172.9	0	0	0	0	0	0	1.33	0	0	1531.34	0	0	2.89	84.91	15.71	17.77	5.48	20.12	0	0	0	3.1
Observation1077-J	0	0	0	0	0	0	0	0	317.8	0	0	0	0	1046.46	0	602.24	0	0	47.58	0	0	0	0	96.65	1104.57	0	0	0	0	0	0	0	0	0	0	0	1554.15	0	0	0	43.43	11.82	0	0	32.84	0	0	0	1.28
Observation1078-J	0	68.03	31.55	601.99	0	0	10.14	311.96	252.12	0	0	0	0	277.91	0	996.52	0	0	0	0	0	0	0	9.81	441.86	34.32	8.87	0	0	0	0	0	0	0	0	0	1531.2	0	0	11.51	44.55	13.54	0	0	20.61	0	0	0	0
Observation1079-J	0	0	162.84	0	0	0	0	0	0	0	3.34	0	0	1379.66	0	174.61	0	0	66.14	0	0	0	0	0	122.52	314.12	0	0	0	0	0	0	0	0	0	0	1088.16	0	0	1.79	85.15	18.17	0	0	17.65	0	7.04	0	0
Observation1103-J	0	17.72	0	258.35	0	0	0.81	0	1112.1	0	0	0	0	1127.78	0	0	0	0	603.6	0	0	0	0	0	0	0	20.96	0	0	0	0	0	0	0	0	0	1744.16	0	0	0	20.29	18.75	0	0	0	0	0	0	0
Observation1104-J	0	652.49	0	0	0	0	1.26	0	734.43	0	0	0	0	1050.79	0	0	0	0	0	0	0	0	0	0	0	0	0	0	0	0	0	0	0	0	0	0	1698.77	0	0	0	43.73	0	0	0	0	0	0	0	0
Observation1105-J	0	0	0	35.11	0	0	301.41	0	572.3	0	0	0	0	1237.54	0	0	0	0	417.56	0	0	0	0	0	0	0	0	0	0	0	0	0	0	0	0	0	1640.7	0	0	0	61.39	27.29	0	0	0	0	0	0	13.2
Observation1106-J	0	250.65	0	580.99	0	0	0	0	79.84	0	0	0	0	1483.22	0	0	0	0	0	0	0	0	0	0	0	0	192.37	0	0	0	0	0	0	0	0	0	1372.89	0	0	0	54.71	0	0	0	0	0	0	0	0
Observation1107-J	0	0	0	0	0	0	0	0	1206.62	0	0	0	0	1703.73	0	0	0	0	0	0	0	0	0	0	0	27.76	555.4	0	0	0	0	0	0	0	0	0	1649.06	0	5.65	0	0.68	0	0	0	94.6	0	0	0	0
Observation1108-J	0	0	0	0	0	0	0	0	504.81	0	0	0	0	1772.72	0	0	0	0	0	0	0	0	0	0	0	35.93	170.06	0	0	0	0	0	0	0	0	0	1568.68	0	0	0	12.82	0	0	0	0	0	0	0	0.63
Observation1109	0	0	0	0	0	0	0	0	1710.73	0	0	0	0	1771.36	0	0	0	0	12.73	0	0	0	0	0	0	0	336.44	0	0	0	0	0	0	0	0	0	1767.12	0	0	0	19.69	1.86	0	0	0	0	0	0	0
Observation1110	0	0	0	0	0	0	0	0	0	0	0	0	0	340.09	0	0	0	0	0	0	0	0	0	0	0	0	0	0	0	0	0	0	0	0	0	0	335.36	0	0	0	5.95	0	0	0	0	0	0	0	0
Observation1111	0	0	0	0	0	0	0	0	264.29	0	0	0	0	1416.28	0	0	0	0	0	0	0	0	0	0	0	0	0	0	0	0	0	0	0	0	0	0	988.95	0	0	0	29.41	0	0	0	0	0	0	0	3.9
Observation1112	0	0	0	0	0	0	0	0	1665.51	0	0	0	0	1796.55	0	0	0	0	0	0	0	0	0	0	0	0	0	0	0	0	0	0	0	0	0	0	1788.92	0	0	0	10.16	0	0	0	0	0	0	0	4.1
Observation1113	0	0	0	0	0	0	0	0	992.1	0	0	0	0	994.95	0	0	0	0	0	0	0	0	0	0	0	0	0	0	0	0	0	0	0	0	0	0	343.32	0	39.25	0	6.12	0	0	0	0	0	0	0	0
Observation1114	0	0	0	0	0	0	0	0	812.01	0	0	0	0	812.3	0	0	0	0	0	0	0	0	0	0	0	0	0	0	0	0	0	0	0	0	0	0	304.76	0	0	0	0	0	0	0	0	0	0	0	0
Observation1115	0	0	0	18.23	0	0	6.52	0	1622.38	0	0	0	0	1694.38	0	0	0	0	22.76	0	0	0	0	0	0	0	54.22	0	0	0	0	0	0	0	0	0	1204.33	0	0	0	39.31	12.24	0	0	0	0	0	0	0
Observation1116	0	13.37	0	0	0	0	7.4	0	976.16	0	0	0	0	1196.58	0	0	0	0	0	0	0	0	0	0	0	0	0	0	0	0	0	0	0	0	0	0	1141.44	0	3.68	0	62.78	0	0	0	3.89	0	0	0	0
Observation1117	0	312.94	0	225.59	0	0	1.62	0	79.24	0	0	0	0	240.03	0	0	0	0	0	0	0	0	0	0	0	0	0	0	0	0	0	0	0	0	0	0	544.08	0	0	0	4.02	0	0	0	0	0	0	0	0
Observation1118-J	0	42.04	0	1195.42	0	0	21.24	0	0	0	0	0	0	48.44	0	0	0	0	1618.29	0	0	0	0	0	0	0	0	0	0	0	0	0	0	0	0	0	1701.58	0	0	0	13.25	39.44	0	0	16.24	0	0	0	0
Observation1119-J	0	0	33.54	696.93	0	0	0	0	1652.11	0	0	0	0	1749.73	0	0	0	0	0	0	0	0	0	0	0	0	0	0	0	0	0	0	0	0	0	0	1677.66	0	0	0	29.22	0	0	0	3.58	0	0	0	0
Observation1120-J	0	465.44	0	39.39	0	0	4.08	0	0	0	0	0	0	566.12	0	442.32	0	0	68.82	0	0	0	0	0	0	0	0	0	0	0	0	0	0	0	0	0	1453.05	0	0	46.06	76.76	34.36	0	0	37.2	0	0	0	3.34
Observation1121-J	0	0	0	0	0	0	0	0	0	0	0	0	0	1028.8	0	336.77	10.1	0	80.53	0	0	0	0	0	0	239.76	25.89	0	0	0	0	0	0	0	0	0	1155.01	0	0	31.87	97.78	35.91	0	0	109.08	0	0	0	0
Observation1122-J	0	0	0	0	0	0	0	0	0	0	0	0	0	381.86	0	1236.36	0	0	14.34	0	0	0	0	0	0	142.29	316.16	0	0	0	0	0	0	0	0	0	1289.3	0	0	40.68	29.68	21.19	0	0	41.61	0	0	0	13.83
Observation1123-J	0	0	0	0	0	0	0	0	0	0	0	0	0	64.57	0	1664.19	0	0	24.17	0	0	0	0	0	0	756.08	0	0	0	0	0	0	0	0	0	0	991.44	0	0	11.06	4.24	5.91	0	0	16.04	0	0	0	0
Observation1124	0	0	47.72	0	0	0	0	0	126	0	0	0	0	1631.29	0	0	25.7	0	0	0	0	0	0	0	0	0	403.22	0	0	0	0	0	0	0	0	0	1432.22	0	0	0	111.65	0	0	0	18.79	0	0	0	9.84
Observation1125	0	0	40.1	0	0	0	0	0	0	0	0	0	0	124.62	518.67	963.4	0	0	23.55	0	0	0	0	0	0	0	171.32	0	0	0	0	3.31	0	0	0	0	1481.76	0	0	30.56	20.96	70.15	0	7.99	18.25	0	0	0	3.83
Observation1126	0	0	23.88	0	0	0	0	0	0	0	0	0	0	347.37	0	1237.29	0	0	0	0	0	0	0	0	0	275.44	111.81	0	0	0	0	0	0	0	0	0	962.89	0	0	65.79	87.74	21.56	0	0	11.38	0	0	0	0
Observation1127	0	0	0	0	0	0	15.76	0	0	0	0	0	0	1415.39	0	0	0	0	0	0	0	0	0	0	0	0	0	0	0	0	0	0	0	0	0	0	1257.76	0	11.47	0	48.61	0	0	0	0	0	0	0	0
Observation1128	0	0	0	0	5.27	0	0	0	0	0	0	0	0	350.98	0	0	0	0	0	0	0	0	0	0	0	0	0	0	0	0	0	0	0	0	0	0	335.21	0	0	0	19.27	0	0	0	0	0	0	5.64	0
Observation1129	0	0	0	0	0	0	0	0	0	0	0	0	0	1064.39	0	0	0	0	0	0	0	0	0	0	0	0	0	0	0	0	0	0	0	0	0	0	1000.11	0	0	0	100.42	0	0	0	0	0	0	0	0
Observation1130	0	0	0	0	0	0	0	0	23.26	0	0	0	34.09	464.65	0	0	0	0	0	0	0	0	0	0	0	0	0	0	0	0	0	0	0	0	0	0	430.55	0	0	0	75.58	7.92	0	0	0	0	0	0	0
Observation1131	0	0	0	0	0	0	12.87	0	238.59	0	0	0	0	1622.59	0	0	0	0	0	0	0	0	0	0	0	0	0	0	0	0	0	0	0	0	0	0	1423.86	0	0	0	54.77	4.7	0	0	5.63	0	0	7.14	0
Observation1132-J	0	0	0	422.53	0	0	2.05	0	0	0	0	0	27.51	932.18	0	636.64	0	0	4.15	0	0	0	0	0	0	0	319.66	0	0	0	0	0	0	0	0	0	1547.88	0	0	5.01	82.04	6.68	0	0	82.07	0	0	0	0
Observation1133-J	0	0	0	0	0	0	8.98	0	677.61	0	0	0	0	1619.53	0	0	0	0	13.2	0	29.87	0	0	0	0	145.19	0	0	0	0	0	0	0	0	0	0	1401.29	0	0	0	69.99	9.61	0	4.4	0	0	0	0	0
Observation1134-J	0	0	0	31.47	0	0	0	0	0	0	0	0	0	1437.54	78.7	0	0	0	48.53	0	0	0	0	0	0	0	25.92	0	0	0	0	0	0	0	0	0	1539.39	0	0	0	121.83	46.8	0	0	1.14	0	0	0	0
Observation1135-J	0	0	0	0	0	0	0	0	0	0	0	0	0	1691.82	0	0	0	0	27.82	0	0	0	0	0	0	0	2.84	0	0	0	0	0	0	0	0	0	1553.16	0	0	0	38.31	4.53	0	0	6.81	0	0	0	8.62
Observation1136-J	0	0	0	0	0	0	0	0	0	0	0	0	0	186.66	0	0	0	0	0	0	0	0	0	0	0	0	0	0	0	0	0	0	0	0	0	0	166.27	0	0	0	5.45	0	0	0	0	0	0	0	0
Observation1137-J	0	0	0	0	0	0	0	0	0	0	3.88	0	0	1046.2	401.12	0	0	0	2.12	0	0	0	0	0	0	0	0	0	0	0	0	0	0	0	0	0	1282.14	0	13.06	0	105.48	13.9	0	0	0	0	0	0	0
Observation1138-J	0	0	0	0	0	0	13.26	0	237.07	0	0	0	0	1693.9	0	0	0	0	0	0	0	0	0	0	0	0	19.78	0	0	0	0	0	0	0	0	0	1505.44	0	0	0	85.17	0	0	0	0	0	0	0	5.72
Observation1139	0	0	0	37.98	0	0	20.97	0	0	0	0	0	0	1421.96	201.16	0	0	0	2.68	0	0	0	0	0	0	0	3.96	0	0	0	0	0	0	0	0	0	1450.51	0	2.63	0	170.78	7.27	0	0	5.26	0	0	0	0
Observation1140	0	274.43	0	82.42	0	0	8.9	0	564.42	0	0	0	0	1272.87	0	0	0	0	183.07	0	0	0	0	0	0	0	0	0	0	0	0	0	0	5.23	0	0	1649.21	0	16.75	0	97.9	90.08	0	0	0	0	0	0	0
Observation1141	0	0	0	585.84	0	0	248.28	0	46.84	0	0	0	0	1667.02	0	0	0	0	32.38	0	0	0	0	0	0	0	14.16	0	0	0	0	0	0	0.44	0	0	1397.54	0	0	0	45.5	32.82	0	0	0	0	0	0	0
Observation1142	0	0	0	0	0	0	0	0	1395.88	0	0	0	0	1793.89	0	0	0	0	0	0	0	0	0	0	0	0	250.89	0	0	0	0	0	0	0	0	0	1422.45	0	0	0	8.61	0	0	0	4.26	0	0	0	4.16
Observation1143	0	0	0	0	0	0	0	0	318.77	0	0	0	0	1703.28	0	0	0	0	47.46	0	0	0	0	0	0	0	25.78	0	0	0	0	0	0	0	0	0	1725.08	0	0	0	29.95	9.04	0	0	0	0	0	7.54	0
Observation1144	0	0	0	0	0	0	0	0	0	0	0	13.84	9.57	569.03	0	1161.29	0	0	0	0	0	0	0	0	0	10.26	549.84	0	0	0	0	26.26	0	0	0	0	642.34	0	0	7.49	35.79	0	0	0	0	0	0	1.6	0
Observation1145-J	0	0	0	0	0	0	0	0	126.67	0	3.24	0	17.78	1701.21	0	6.41	0	0	0	0	0	0	0	0	0	601.8	645.32	0	0	0	0	0	0	0	0	0	813.71	0	0	0	43.97	3.6	0	0	28.08	0	0	0	0
Observation1146-J	0	802.94	0	35.54	0	0	27.56	0	0	0	0	0	3.92	123.36	0	0	0	0	0	0	0	0	0	0	0	0	0	0	0	0	0	0	0	0	0	0	915.38	0	0	0	141.94	0	0	0	8.2	0	0	0	0
Observation1147-J	0	0	0	0	0	0	0	0	0	0	0	0	5.54	573.42	0	0	0	0	0	0	0	0	0	0	0	67.59	439.34	0	0	0	0	0	0	0	0	0	456.7	0	0	0	14.93	0	0	0	118.33	0	0	0	3.94
Observation1148-J	0	0	0	0	0	0	0	0	1341.99	0	12.06	0	40.36	1265.09	0	379.59	0	0	0	0	0	0	0	0	0	705.87	24.68	0	0	0	0	0	0	0	0	0	389.47	0	0	0	50.09	4.45	0	0	67.69	0	0	0	0
Observation1149-J	0	0	0	0	0	0	0	0	1123.12	0	21.75	0	6.24	1704.4	0	0	0	0	0	0	0	0	0	0	0	64.43	30.3	0	0	0	0	0	0	0	0	0	1527.28	0	0	0	34.73	0	0	0	39.96	0	0	0	0
Observation1150-J	0	538.49	0	54.56	0	0	1171.51	0	0	0	0	0	5.36	1238.54	0	0	0	0	0	0	0	0	0	0	0	0	0	0	0	0	0	0	0	0	0	0	1744.14	0	0	0	8	0	0	0	10.11	0	0	0	0
Observation1151-J	0	0	1.4	165.63	1.2	0	593.95	0	0	0	0	0	16.98	1681.21	0	0	0	0	0	0	0	0	0	0	0	0	0	0	0	0	0	0	0	0	0	0	1377.03	0	0	0	65.79	0	0	0	26.65	0	0	0	3.31
Observation1158	0	48.06	0	496.14	0	0	0.83	0	316.15	0	0	0	0	517.36	0	0	0	0	1144.24	0	0	0	0	0	0	163.89	0	0	0	0	0	0	0	0	0	0	1505.81	0	6.79	0	15.46	67.13	0	0	0	0	0	0	2.64
Observation1175-J	0	0	0	0	0	0	170.13	0	541.5	0	0	0	0	1358.46	0	330.7	0	0	0	0	0	0	0	0	0	354.63	0	0	0	0	0	0	0	0	0	0	1164.88	0	0	0	95.36	1.05	0	0	1.81	0	0	0	0
Observation1176-J	0	0	0	0	0	0	0	0	0	0	0	0	1.36	108.35	0	1488.46	0	0	5.69	0	0	0	0	0	0	470.66	27.11	0	0	0	0	0	0	0	0	0	999.69	0	0	5.72	37.55	17.55	0	0	75.34	0	0	0	1.62
Observation1177-J	0	0	0	0	0	0	0	0	0	0	0	0	0	190.34	0	694.92	0	0	0	0	0	0	0	0	0	0	0	0	0	0	0	0	0	0	0	0	784.99	0	0	3.5	6.57	1.86	0	0	0	0	0	0	3.77
Observation1178-J	0	92.39	0	211.43	0	0	51.14	0	0	0	0	0	0	493.54	0	54.22	0	0	19.62	0	0	0	0	0	0	0	0	0	0	0	0	0	0	0	0	0	649.37	0	0	1.62	167.16	12.26	0	0	10.45	0	0	0	1.49
Observation1179	0	0	0	0	0	0	0	0	0	0	0	0	0	1356.46	0	264.73	0	0	0	0	7.38	0	0	0	0	70.37	0	0	0	0	0	0	0	0	0	0	1527.7	0	0	27.95	58.8	27.99	0	46.64	0	0	0	0	0
Observation1180	0	0	0	0	0	0	0	0	0	0	0	0	0	1072.77	0	333.98	0	0	55.92	0	0	0	0	0	0	328.78	0	0	0	0	0	0	0	0	0	0	1032.83	0	0	28.78	174.08	35.18	0	19.09	19.79	0	23.92	0	6.99
Observation1181	0	0	0	0	0	0	0	0	840.33	0	0	0	0	1656.59	0	67.64	0	0	0	0	0	0	0	0	0	394.84	0	0	0	0	0	0	0	0	0	0	1239.39	0	0	3.64	74.05	5.22	0	0	0	0	11	0	6.15
Observation1182	0	83.88	73.87	130.48	0	0	0.91	108.02	0	0	0	0	0	702.97	0	758.31	0	0	0	0	0	0	0	0	0	34.07	0	0	0	0	0	0	0	0	0	0	1437.83	0	0	31.4	166.82	9.64	0	0	0	0	0	0	0
Observation1183	0	0	0	98.61	0	0	226.7	0	587.61	0	0	0	0	1725.57	0	0	0	0	0	0	0	0	0	0	0	0	24.18	0	0	0	0	0	0	0	0	0	1377	0	0	0	68.44	0	0	0	0	0	0	0	0
Observation1184	0	0	0	11.13	0	0	17.69	0	0	0	0	0	0	1340.36	114.2	0	0	0	0	0	0	0	0	0	0	0	83.74	0	0	0	0	0	0	0	0	0	1308.96	0	0	0	252.25	10.4	0	0	0	0	0	0	0
Observation1185-J	0	7.16	0	106.84	0	0	204.11	0	0	0	0	0	0	1481.22	0	0	0	0	0	0	0	0	0	0	0	0	0	0	0	0	0	0	0	0	0	0	887.3	0	0	0	12.65	0	0	0	0	0	0	0	0
Observation1186-J	0	0	0	0	8.69	0	0	0	0	0	0	0	0	60.84	17.51	156.81	0	0	0	0	0	0	0	0	0	0	0	0	0	0	0	0	0	0	0	0	183.08	0	0	1.14	9.99	2.15	0	0	0	0	0	0	0
Observation1187-J	0	0	0	114.45	0	0	13.34	0	0	0	9.77	0	0	1289.22	149.04	0	0	0	2.44	0	0	0	0	0	0	0	11.02	0	0	0	0	0	0	0	0	0	1431.67	0	0	0	60.82	18.06	0	0	0	0	0	0	1.79
Observation1188-J	0	0	0	0	0	0	0	0	0	0	0	0	0	192.25	0	0	0	0	0	0	0	0	0	0	0	0	0	0	0	0	0	0	0	0	0	0	190.26	0	0	0	34.47	0	0	0	0	0	0	0	0
Observation1189-J	0	0	0	0	0	0	0	0	637.32	0	0	0	2.13	1720.18	0	0	0	0	11.86	0	0	0	0	0	0	0	0	0	0	0	0	0	0	0	0	0	1530.18	0	0	0	23.45	1.44	0	0	6.17	0	0	0	1.87
Observation1190-J	0	20.66	0	139.87	0	0	1.08	0	0	0	0	0	0	1340.72	85.01	15.99	0	0	3.58	0	0	0	0	0	0	0	170.57	0	0	0	0	0	0	0	0	0	1445.3	0	0	1.85	210.32	20.97	0	0	3.22	0	0	0	0
Observation1191-J	0	45.51	0	0	0	0	0	0	73.55	0	0	0	0	1691.63	0	0	0	0	0	0	0	0	0	0	0	0	96.94	0	0	0	0	0	0	0	0	0	1592.79	0	0	1.86	48.34	2.88	0	0	1.92	0	0	0	0
Observation1192-J	0	0	0	0	0	0	0	0	0	0	0	0	0	199.62	0	0	0	0	2.83	0	0	0	0	0	0	0	0	0	0	0	0	0	0	0	0	0	199.24	0	0	0	14.55	14.73	0	0	0	0	0	0	0
Observation1193-J	0	0	0	0	0	0	0	0	111.3	0	0	0	0	748.59	553.84	0	0	0	38.59	0	0	0	0	0	0	0	152.82	0	0	0	0	0	0	0	0	0	1327.72	0	0	0	144.32	12.16	0	0	0	0	0	0	0
Observation1194-J	0	0	0	0	0	0	3.32	0	915.19	0	0	0	0	1754.99	0	0	0	0	0	0	0	0	0	0	0	0	14.21	0	0	0	0	0	0	0	0	0	1651.59	0	0	0	29.18	0	0	0	0	0	0	0	2.89
Observation1195-J	0	0	0	0	0	0	0	0	0	0	0	0	3.73	1561.81	26.71	0	0	0	12.72	0	0	0	0	0	0	0	0	0	0	0	0	0	0	0	0	0	1339.88	0	0	0	117.98	9.68	0	0	4.51	0	0	0	0
Observation1196-J	42.92	74.37	0	6.99	0	0	0	0	1294.18	0	0	0	0	1630.06	0	0	0	0	8.2	0	0	0	0	0	0	0	0	0	0	0	0	0	0	0	0	0	1655.67	0	0	0	22.95	13.28	0	0	0	0	0	0	18.37
Observation1197-J	0	0	0	98.88	0	0	6.81	0	0	0	0	0	0	1543.73	0	9.72	0	0	52.95	0	0	0	0	0	0	0	0	0	0	0	0	0	0	0	0	0	1575.2	0	0	3.36	106.67	29.86	0	0	2.87	0	0	0	0
Observation1198-J	0	0	0	598.1	0	0	0	0	162.33	0	0	0	0	861.85	0	0	0	0	801.43	0	0	0	0	0	0	0	0	0	0	0	0	0	0	0	0	0	1624	0	0	0	33.9	66.37	0	0	0	0	0	0	4.63
Observation1199-J	0	0	0	501.2	0	0	317.64	0	0	0	0	0	0	1020.38	92.56	0	0	0	6.62	0	0	0	0	0	0	0	0	0	0	0	0	0	0	0	0	0	1081.35	0	0	0	29.71	0.92	0	0	2.24	0	0	0	0
Observation1200-J	0	0	0	0	0	0	0	0	0	0	0	0	0	593.04	0	0	0	0	0	0	0	0	0	0	0	0	0	0	0	0	0	0	0	0	0	0	591.37	0	0	0	5.3	0	0	0	0	0	0	0	0
Observation1214	0	0	0	11.58	0	0	0	0	1769.27	0	0	0	0	1783.52	0	0	0	0	0	0	0	0	0	0	0	0	0	0	0	0	0	0	0	0	0	0	1449.07	0	19.39	0	19.93	0	0	0	0	0	0	0	0
Observation1233-J	0	0	0	0	0	0	0	0	530.39	0	0	0	0	708.42	0	1045.83	0	0	0	0	0	0	0	0	0	0	19.63	0	0	0	0	0	0	0	0	0	1714.55	0	1.61	11.87	11.74	1.86	0	0	4.98	0	0	0	0
Observation1234-J	0	0	0	0	0	0	0	0	218.86	0	0	0	0	1249.65	0	228.79	0	0	71.28	0	0	0	0	0	0	0	106.29	0	0	0	0	0	0	0	0	0	1484.33	0	3.03	2.9	163.96	21.97	0	0	24.9	0	0	0	1.57
Observation1235-J	0	0	0	0	0	0	0	0	1295.11	0	0	0	0	1657.94	0	0	0	0	0	0	0	0	0	0	7.79	3.45	110.24	0	0	0	0	0	0	0	0	0	1561.43	0	0	0	104.89	0	0	0	16.51	0	0	0	3.55
Observation1236-J	0	0	0	0	0	0	0	0	265.62	0	0	0	0	911.93	0	705.57	0	0	34.33	0	0	0	0	0	5	56.66	0	0	0	0	0	0	0	1.06	0	0	1315.66	0	5.14	6.98	87.1	13.05	0	0	9.11	0	12.98	0	3.69
Observation1237-J	0	5.44	0	435.31	0	0	23.14	0	422.03	0	0	0	0	546.1	0	365.82	0	0	0	0	0	0	0	0	0	0	0	0	0	0	0	0	0	0	0	0	905.75	0	0	24.9	45.47	2.03	0	0	1.95	0	0	0	0
Observation1238-J	0	0	0	0	0	0	6.01	0	0	0	0	0	0	686.7	0	0	0	0	0	0	0	0	0	0	0	0	0	0	0	0	0	0	0	0	0	0	683.45	0	0	0	69.98	0	0	0	2.04	0	0	0	1.29
Observation1239-J	0	204.84	0	285.55	0	0	1.4	0	0	0	0	0	0	1290.97	0	0	0	0	0	191.47	0	0	0	0	0	0	78.59	0	0	0	0	0	0	0	0	0	1681.87	0	0	0	56.37	10.87	0	18.07	2.16	0	0	0	3.53
Observation1240	0	223.07	11.11	441.7	0	0	10.81	0	0	0	0	0	0	1492.49	0	0	0	0	0	0	0	0	0	0	0	0	654.48	0	0	0	0	4.27	0	0	0	0	1603.26	0	0	0	102.7	0	0	0	0	0	0	0	2.03
Observation1241	0	0	0	0	0	0	0	0	415.79	0	0	0	0	1737.67	0	0	0	0	0	0	0	0	0	0	0	0	818.53	0	0	0	0	0.97	0	0	0	0	1526.82	0	0	0	92.09	0	0	0	0	0	0	0	5.05
Observation1242	0	0	0	0	0	0	0	0	0	0	16.55	0	0	1464.19	0	0	0	0	184.26	0	0	0	0	0	0	0	223.27	0	0	0	0	0	0	0	0	0	1469.94	0	0	0	107.5	16.53	0	0	5.01	0	0	0	4.54
Observation1243	0	0	0	0	0	0	0	0	474.03	0	0	0	0	1773.78	0	0	0	0	0	0	0	0	0	0	0	14.29	279.08	0	0	0	0	0	0	0	0	0	1691.8	0	0	0	67.38	0	0	0	0	0	0	0	1.37
Observation1244	0	0	0	0	0	0	0	0	261.8	0	0	0	0	1664.04	0	0	0	0	0	0	0	0	0	0	0	0	866.63	0	0	0	0	1.44	0	0	0	0	1640.1	0	0	0	140.86	0	0	0	0	0	0	0	1.55
Observation1245	0	33.2	0	792.38	0	0	1.88	0	367.15	0	0	0	0	1193.38	0	115.63	0	0	0	290.62	0	0	0	0	0	0	13.38	0	0	0	0	0	0	0	0	0	1597.84	0	0	0	91.03	11.15	20.88	5.52	0	0	0	0	2.93
Observation1246-J	145.1	93.33	0	350.65	0	0	0	0	0	0	0	0	0	645.35	0	0	0	0	566.48	269.76	0	0	0	0	865.76	0	6.23	0	0	0	0	0	0	0	0	0	1688.43	0	0	0	17.39	34.9	0	0	0	0	4.19	0	0
Observation1247-J	0	0	0	0	0	0	0	0	0	0	0	0	15.24	1056.94	0	0	0	0	635.41	0	0	0	0	49.04	694.19	59.77	109.09	0	0	0	0	0	0	0	0	0	1443.2	0	13.36	0	51.42	22.57	0	0	18.54	0	0	0	0
Observation1248-J	0	0	0	0	0	0	0	0	0	0	0	0	1.72	930.64	0	0	7.89	0	611.32	109.47	0	0	0	0	704.58	0	282.55	0	0	0	0	0	0	0	0	0	1651.57	0	0	0	16.95	20.02	0	8.12	76.68	0	0	0	0
Observation1249-J	0	0	0	0	0	0	0	0	0	0	0	0	0	810.66	0	0	0	0	944.34	0	0	0	0	27.72	1275.72	0	23.56	0	0	0	0	0	0	0	0	0	1716.49	0	0	0	9.52	18.33	0	0	0	0	0	0	0
Observation1250-J	0	0	0	0	0	0	0	0	0	0	0	0	4.41	754.93	0	512.42	0	0	492.17	0	0	0	0	3.27	1078.4	0	346.3	0	0	0	0	0	0	0	0	0	1737.81	0	4.38	3.39	10.23	9.19	0	0	4.88	0	0	0	0
Observation1251-J	0	0	0	0	0	0	0	0	65.55	0	0	0	4.03	1396.02	0	0	0	0	312.09	0	0	0	0	11.72	621.03	0	53.71	0	0	0	0	0	0	0	0	0	1695.69	0	0	2.47	30.31	27.39	0	0	4.89	0	11.19	0	0
Observation1252	0	75.36	14.42	429.12	0	0	167.47	0	0	0	0	0	0	1169.84	0	121.31	0	0	250.03	0	0	0	0	0	644.51	0	85.6	0	0	0	0	0	0	0	0	0	1409.62	0	0	2.45	121.32	31.5	0	0	0	0	0	0	0
Observation1253	0	0	0	0	0	0	0	0	1875.76	0	0	0	0	1909.3	0	0	0	0	0	0	0	0	0	0	0	0	0	0	0	0	0	0	0	0	0	0	1903.48	0	0	0	6.35	0	0	0	0	0	0	0	0
Observation1254	0	436.64	0	192.71	0	0	0	0	895.53	0	0	0	0	1281.07	0	0	0	0	0	0	0	0	0	0	0	0	0	0	0	0	0	1.28	0	0	0	0	1613.73	0	0	0	65.6	0	0	0	0	0	0	0	0
Observation1255	0	9.49	0	990.16	0	0	27.76	0	514.42	0	0	0	0	593.17	0	0	0	0	1174.01	0	0	0	0	0	0	0	0	0	0	0	0	0	0	0	0	0	1729.43	0	0	0	11	28.83	0	0	0	0	0	0	2.5
Observation1256	0	0	0	50.4	0	0	33.24	0	800.43	0	0	0	0	1728.88	0	0	0	0	0	0	0	0	0	0	0	0	0	0	0	0	0	0	0	0	0	0	1679.85	0	0	0	59.21	0	0	0	0	0	0	0	0
Observation1257	0	0	3.04	3.83	0	0	0	0	678.03	0	0	0	0	1795.74	0	0	0	0	20.01	0	0	0	0	0	0	0	936.2	0	0	0	0	0	0	0	0	0	1781.04	0	0	0	36.64	12.44	0	0	0	0	0	0	4.83
Observation1258-J	0	0	0	0	0	0	0	0	1419.27	0	0	0	0	1788.39	0	0	0	0	0	0	0	0	0	0	0	0	37.81	0	0	0	0	0	0	0	0	0	1382.7	0	0	0	5.51	0	0	0	0	0	0	0	0
Observation1259-J	0	0	0	0	0	0	0	0	593.81	0	0	0	0	712.9	0	0	0	0	0	0	0	0	0	0	0	0	0	0	0	0	0	0	0	0	0	0	711.44	0	0	0	3.42	0	0	0	0	0	0	0	0
Observation1260-J	0	0	0	0	0	0	0	0	301.94	0	0	0	0	1052.99	0	0	0	0	0	0	0	0	0	0	0	0	19.69	0	0	0	0	0	0	0	0	0	1051.57	0	0	0	20.15	0	0	0	0	0	0	0	0
Observation1261-J	0	0	0	0	0	0	0	0	0	0	0	0	0	595.56	0	0	0	0	0	0	0	0	0	0	0	0	0	0	0	0	0	0	0	0	0	0	536.58	0	0	0	4.6	0	0	0	0	0	0	0	0
Observation1262-J	0	0	0	0	0	0	0	0	823.52	0	0	0	0	1190.42	0	0	0	0	0	0	0	0	0	0	0	0	39.27	0	0	0	0	0	0	0	0	0	1063.08	0	0	0	6.81	0	0	0	0	0	0	0	0
Observation1263-J	0	0	0	0	0	0	0	0	701.6	0	0	0	0	1784.86	0	0	0	0	0	0	0	0	0	0	0	0	0	0	0	0	0	0	0	0	0	0	1783.36	0	0	0	17.63	0	0	0	0	0	0	0	0
Observation1264-J	0	0	0	0	0	0	0	0	1587.73	0	0	0	0	1781.13	0	0	0	0	0	0	0	0	0	0	0	0	44.82	0	0	0	0	0	0	0	0	0	1365.93	0	0	0	16.39	0	0	0	0	0	0	0	0
Observation1265-J	0	0	0	0	0	0	0	0	1142.99	0	0	0	0	1669.87	0	0	0	0	0	0	0	0	0	0	0	0	0	0	0	0	0	0	0	0	0	0	1659.79	0	0	0	83.24	0	0	0	0.96	0	0	0	1.41
Observation1266	0	0	0	0	0	0	0	0	1298.13	0	0	0	0	1710.09	0	0	0	0	0	0	0	0	0	0	0	0	0	0	0	0	0	0	0	0	0	0	1642.63	0	0	0	78.01	0	0	0	0	0	0	0	0
Observation1267	0	0	0	862.85	0	0	9.4	0	127.35	0	0	0	0	356.23	0	0	0	0	1378.68	0	0	0	0	0	0	0	0	0	0	0	0	0	0	0	0	0	1690.14	0	0	0	37.84	32.14	0	0	0	0	0	0	3.25
Observation1268	0	31.39	0	473.45	0	0	31.72	0	412.58	0	0	0	0	1690.42	0	0	0	0	0	0	0	0	0	0	0	0	0	0	0	0	0	0	0	0	0	0	1635.26	0	0	0	69.36	0	0	0	0	0	0	0	0
Observation1269	0	0	0	0	0	0	15.68	0	0	0	0	0	2.69	494.78	0	1161.2	3.51	0	0	0	14.28	0	0	145.65	650.86	169.8	0	0	0	0	0	0	0	0	0	0	1053.92	0	32.52	12.46	51.82	14.89	0	6.91	3.65	0	0	0	0
Observation1270	0	0	0	0	0	0	0	0	9.74	0	0	0	0	570.47	0	790.94	426.48	0	0	0	0	0	0	181.04	1187.6	41.41	953.58	0	0	0	0	0	0	0	0	0	1029.78	0	1.38	1.85	4.49	5.93	0	0	0	0	0	0	6.36
Observation1271	0	339.66	0	119.17	0	0	60.2	173.75	0	0	0	0	0	82.67	0	925.27	10.87	0	0	0	0	0	0	13.64	372.2	50.04	8.2	0	0	0	0	0	0	0	0	0	1050.74	0	0	21.13	88.61	35.5	0	0	30.74	0	0	0	15.93
Observation1272-J	0	0	0	0	0	0	0	0	0	0	0	0	0	874.44	0	640.87	0	0	0	0	0	0	0	33.1	1221.37	533.81	0	0	0	0	0	0	0	0	0	0	1335.27	0	0	15.46	203.02	5.99	0	0	4.72	0	0	0	0.91
Observation1273-J	0	0	0	0	0	0	0	0	0	0	0	0	0	1773.68	0	0	0	0	0	0	0	0	0	20.76	1728.06	1112.03	33.67	0	0	0	0	0	0	0	0	0	487.35	0	0	0	22.52	0	0	0	0	0	0	0	0
Observation1274-J	0	13.8	0	30.12	0	0	95.93	0	0	0	0	0	1.98	1154.43	0	218.17	71.49	0	0	0	0	0	0	8.76	962.01	98.85	80.79	0	0	0	0	0	0	0	0	0	1316.21	0	0	20.92	218.93	9.87	0	0	19.37	0	0	0	4.65
Observation1275-J	0	201.38	5.14	67.64	0	0	1071.76	0	0	0	0	0	0	1304.55	0	42.98	0	0	0	0	0	0	0	0	277.69	0	0	0	0	0	0	0	0	0	0	0	1523.48	0	0	1.45	148.22	26.61	0	0	11.07	0	0	0	0
Observation1276-J	0	0	0	0	0	0	0	0	0	0	0	0	0	1717.59	0	0	0	0	0	0	0	0	0	10.54	1698.17	0	181.38	0	0	0	0	0	0	0	0	0	1702.37	0	0	0	67.34	0	0	0	10.73	0	0	0	0
Observation1277-J	0	0	0	0	0	0	0	0	0	0	0	0	0	1698.68	0	0	0	0	0	0	0	0	0	0	0	1138.11	39.36	0	0	0	0	0	0	0	0	0	475.08	0	0	0	78.47	0	0	0	7.38	0	0	0	0
Observation1278	0	0	0	0	0	0	0	0	0	0	0	0	0	1609.96	0	0	0	0	0	0	0	0	0	103.34	1519.14	0	112.4	0	0	0	0	13	0	0	0	0	1528.14	0	0	0	164.62	0	0	0	13.35	0	0	0	0
Observation1279	0	17.01	0	0	0	0	4.81	0	378.29	0	0	0	0	956.56	0	627.72	0	0	45.37	0	0	0	0	0	0	50.31	134.61	0	0	0	0	0	0	0	0	0	1501.92	0	0	0	108.58	35.55	0	0	0	0	0	0	6.52
Observation1280	0	37.84	0	85.64	0	0	0.8	0	0	0	20.09	0	0	1445.17	0	0	67.31	0	0	0	0	0	0	0	1828.9	0	228.88	13.06	0	0	0	0	0	0	0	0	1498.07	0	1.31	0	205.05	0	0	0	0	0	0	0	3.09
Observation1281	0	45.15	0	0	0	0	0	0	0	0	0	0	0	222.74	0	0	0	0	0	0	0	0	0	0	0	0	0	0	0	0	0	0	0	0	0	0	256.26	0	0	0	8.94	2.39	0	3.96	0	0	0	0	0
Observation1282	0	0	0	0	0	0	0	0	665.91	0	44.78	0	0	1165.07	0	0	0	0	70	0	0	0	0	0	0	45.08	150.82	0	0	0	0	0	0	0	0	0	1174.11	0	13.27	0	251.74	10.74	0	0	0	0	0	0	0
Observation1283	0	0	0	0	0	0	0	0	60.26	0	0	0	0	1510.64	0	0	0	0	0	0	0	0	0	0	1724.88	0	403.25	0	0	0	0	0	0	0	0	0	1490.63	0	0	0	158.6	0	0	0	125.55	0	0	0	0
Observation1284	0	0	0	0	0	0	0	0	1784.99	0	0	0	0	1795.14	0	0	0	0	0	0	0	0	0	0	0	0	0	0	0	0	0	0	0	0	0	0	1761.18	0	0	0	11.69	0	0	0	0	0	0	0	0
Observation1285-J	0	0	0	0	0	0	0	0	1255.42	0	0	0	0	1753.78	0	0	0	0	0	0	0	3.32	0	0	1753.63	0	0	0	0	0	0	0	0	0	0	0	1749.24	0	0	0	37.5	0	0	0	0	0	0	0	0
Observation1286-J	0	0	0	0	0	0	0	0	944.07	0	0	0	0	1409.92	0	276.03	0	0	0	0	0	0	0	0	0	580.96	568.26	0	0	0	0	0	0	0	0	0	1024.76	0	0	0	57.43	11.05	0	0	25.64	0	0	0	0
Observation1287-J	0	92.22	0	9.39	0	0	20.85	0	86.88	0	0	0	0	1415.26	0	0	0	0	0	0	0	0	0	66.19	1401.71	0	81.64	0	0	0	0	0	0	0	0	0	1432.94	0	0	0	257.52	0	0	0	9.61	0	0	0	1.18
Observation1288-J	0	88.88	0	245.03	0	0	3.78	0	34.6	0	0	0	0	929.55	0	491.2	0	0	0	0	0	0	0	0	0	0	0	0	0	0	0	0	0	0	0	0	1446.87	0	3.57	4.86	252.11	3.08	0	0	0	0	0	0	4.61
Observation1289-J	0	0	0	552.66	0	0	33.35	0	0	0	0	0	0	1529.01	0	0	0	0	0	0	0	0	0	0	1489.04	0	0	0	0	0	0	0	0	0	0	0	1486.87	0	0	0	210.87	0	0	0	11.64	0	0	0	0
Observation1290-J	0	0	0	121.87	0	0	57.43	0	0	0	0	0	0	1116.22	0	391.72	0	0	0	0	1.45	0	0	0	0	0	0	0	0	0	0	0	0	0	0	0	1446.59	0	0	1.54	214.14	15.53	0	7.81	10.34	0	0	0	1.87
Observation1291	0	229.02	0	286.62	0	0	6.09	0	0	0	0	0	0	1135.64	0	217.5	0	0	92.1	0	0	0	0	0	515.11	0	0	0	0	0	0	0	0	0	0	0	1651.25	0	5.55	0	86.86	39.31	0	0	1.27	0	0	0	2.33
Observation1292	0	0	0	0	0	0	0	0	0	0	15.8	0	0	1076.37	0	376.76	0	0	283.63	0	0	0	0	115.79	1390.16	6.7	63.33	2.85	0	0	0	2.37	0	0	0	0	1701.68	0	3.31	0	22.33	30.12	0	0	0	0	0	0	2.25
Observation1293	0	0	0	0	0	0	0	0	0	0	0	0	0	1414.46	0	0	0	0	295.89	0	0	0	0	137.67	669.24	0	0	0	0	0	0	4.12	0	0	0	0	1683.58	0	21.51	0	61.82	23.92	0	0	0	0	0	0	0
Observation1294	0	0	0	0	0	0	0	0	0	0	0	0	0	1590.04	0	0	0	0	140.9	0	0	0	0	17.05	1804.07	0	0	0	0	0	0	0	0	1.54	0	0	1719.05	0	8.16	0	33.33	39.07	0	0	0	0	0	0	0
Observation1295	0	0	0	0	0	0	0	0	0	0	0	0	0	1209.93	0	181.4	0	0	209.19	0	0	0	0	0	1230.89	5.06	0	0	0	0	0	0	0	1.27	0	0	1573.26	0	38.51	0	134.54	49.62	0	0	0	0	0	0	0
Observation1296	0	0	36.76	0	0	0	0	0	93.73	0	0	0	0	1637.7	0	101.59	0	0	0	0	0	0	0	36.33	1025.89	341.33	0	0	0	0	0	0	0	0	0	0	1231.19	0	23.4	0	53.34	1.9	0	0	7.29	0	0	0	7.81
Observation1297-J	0	42.76	116.07	541.5	0	0	3.62	180.75	0	0	0	0	0	588.33	0	824.39	0	0	0	0	0	0	0	0	387.63	0	0	0	0	0	0	0	0	0	0	0	1495.9	0	0	7.87	85.56	18.57	0	0	5.24	0	0	0	3.37
Observation1298-J	0	12.95	0	0	0	0	0	0	0	0	0	0	0	1388.02	0	0	0	0	275.53	0	0	0	0	42.38	1328.03	0	34.51	0	0	0	0	0	0	0	0	0	1608.57	0	0	0	43.07	16.05	0	0	0	0	0	0	0
Observation1299-J	0	0	0	60.28	0	0	0	0	0	0	0	0	0	173.86	0	0	0	0	452.66	0	0	0	0	13.67	311.86	0	7.16	0	0	0	0	0	0	0	0	0	606.09	0	0	0	17.9	17.76	0	0	0	0	0	0	0
Observation1300-J	0	0	0	0	0	0	0	0	232.04	0	0	0	0	966.41	0	0	0	0	149.7	0	0	0	0	45.34	1065.87	0	371.88	0	0	0	0	0	0	0	0	0	1064.44	0	0	0	7.07	3.12	0	0	0	0	0	0	0
Observation1301-J	0	0	0	0	0	0	0	0	273.74	0	0	0	0	1321.66	0	0	0	0	314.32	0	0	0	0	0	1583.91	462.1	91.61	0	0	0	0	0	0	0	0	0	1158.18	0	0	0	19.99	11.47	0	0	0	0	0	0	0
Observation1302-J	0	0	0	0	0	0	0	0	0	0	0	0	0	165.6	0	0	0	0	1510.05	62.86	0	0	0	0	1729.42	0	0	0	0	0	0	0	0	0	0	0	1732.24	0	0	0	13.49	11.55	0	7.45	0	0	0	0	0
Observation1303-J	0	0	0	0	0	0	0	0	0	0	0	0	0	766.72	0	0	0	0	735.7	261.99	0	0	0	0	1752.94	0	2.56	0	0	0	0	0	0	0	0	0	1755.45	0	0	0	4.36	13.11	0	5.73	0	0	0	0	0
Observation1304	0	0	0	0	0	0	0	0	0	0	0	0	7.76	1742.44	0	0	0	0	0	0	0	0	0	0	1748.41	0	350.89	0	0	0	0	0	0	0	0	0	1724.24	0	0	0	69.36	0	0	0	0	0	0	0	0
Observation1305	0	407.43	0	137.69	0	0	0	0	53.48	0	0	0	0	1265.31	0	0	0	0	82.46	0	0	0	0	0	1651.48	0	104.49	0	0	0	0	0	0	0	0	0	1743.01	0	7.65	0	35.15	12.02	0	0	3.89	0	0	0	0
Observation1306	0	0	0	0	0	0	0	0	1647.98	0	0	0	0	1793.99	0	0	0	0	0	0	0	0	0	0	0	0	0	0	0	0	0	0	0	0	0	0	1793.03	0	0	0	13.12	0	0	0	0	0	0	0	0
Observation1307	0	0	0	801.03	0	0	39.45	0	552.71	0	0	0	0	615.97	0	0	0	0	1182.69	0	0	0	0	0	0	0	0	0	0	0	0	0	0	0	0	0	1795.1	0	0	0	4.67	4.54	0	0	0	0	0	0	0
Observation1308	0	0	0	0	0	0	0	0	749.24	0	0	0	0	830.54	0	0	0	0	956.88	0	0	0	0	0	0	0	0	0	0	0	0	0	0	0	0	0	1784.89	0	0	0	11.46	5.94	0	0	0	0	0	0	0
Observation1309	0	0	0	0	0	0	0	0	1365.89	0	0	0	0	1530.84	0	0	0	0	184.09	0	0	0	0	0	0	0	37.68	0	0	0	0	0	0	0	0	0	1705	0	0	0	76.21	6.6	0	0	0	0	0	0	0
Observation1310-J	0	0	0	0	0	0	0	0	1651.53	0	0	0	0	1791.32	0	0	0	0	0	0	0	0	0	0	0	0	0	0	0	0	0	0	0	0	0	0	1790.74	0	0	0	5.84	0	0	0	0	0	0	0	0
Observation1311-J	112.05	7.51	0	513.19	0	0	6.83	0	1075.6	0	0	0	0	1168.8	0	0	0	0	485.01	0	0	0	0	0	0	0	14.74	0	0	0	0	0	0	0	0	0	1763.02	0	0	0	9.52	11.73	0	0	0	0	0	0	0
Observation1312-J	0	0	0	472.89	0	0	0	0	0	0	0	0	0	0	0	0	0	0	1753.36	0	0	0	0	0	0	0	0	0	0	0	0	0	0	0	0	0	1748.37	0	0	0	0	33.08	0	0	0	0	0	0	0
Observation1414-J	0	0	0	0	0	0	0	0	0	0	0	0	0	5.65	0	826.22	0	0	0	0	0	0	0	0	0	0	0	0	0	0	0	0	0	0	0	0	353.89	0	0	0	5.09	2.31	0	0	0	0	0	0	0
Observation1415-J	0	0	0	0	0	0	0	0	0	0	0	0	0	238.64	0	608.49	92.75	0	4.7	0	0	0	0	0	0	0	677.49	0	0	0	0	0	0	0	0	0	888.12	0	0	5.86	2.08	7.55	0	0	0	0	0	0	0
Observation1416-J	0	100.92	0	0	0	0	0	0	233.74	0	0	0	11.94	0	0	1600.24	0	0	0	0	0	0	0	0	0	0	1516.17	0	0	0	0	0	0	0	0	0	1686.67	0	0	6.83	6.68	1.6	0	0	79.34	0	0	0	0.98
Observation1417-J	0	220.1	0	0	0	0	2.49	29.52	871.1	0	0	0	0	910.67	0	609.5	0	0	0	0	0	0	0	0	0	0	196.85	0	0	0	0	0	0	0	0	0	719.34	0	0	3.1	13.5	3.1	0	0	0	0	0	0	1.07
Observation1418	0	0	0	0	0	0	0	0	0	0	3.81	10.1	0	0	0	1778.71	0	0	0	0	0	0	0	0	0	0	168.56	0	0	0	0	0	0	0	0	0	388.89	0	0	3	0	0	0	0	0	0	0	0	3.83
Observation1419	0	0	0	0	0	0	0	0	329.81	0	0	0	0	22.24	0	1735.15	0	20.96	0	0	0	0	0	0	0	0	605.73	0	0	0	0	13.05	0	0	0	0	1169.1	0	0	9.89	10.14	2.4	0	0	0	0	0	0	6.14
Observation1420	0	0	0	0	0	0	0	0	1605.93	0	0	0	0	1756.59	0	0	0	0	0	0	0	0	0	0	0	0	132.77	0	0	0	0	0	0	0	0	0	1295.14	0	0	0	40.5	0	0	0	0	0	0	0	0
Observation1421	0	1261.83	0	119.56	0	0	29.04	0	96.62	0	0	0	0	369.21	0	78.26	0	0	0	0	0	0	0	0	0	0	0	0	0	0	0	2.25	0	5.86	0	0	1621.67	0	5.52	0	68.28	8.81	0	0	0	0	0	0	0
Observation1422	0	0	0	0	0	0	0	0	0	0	0	0	0	1131.87	0	326.46	0	0	0	0	0	0	0	18.17	796.23	55.09	7.72	0	0	0	0	0	0	9.67	0	0	1317.76	0	0	44.34	229.54	19.26	0	0	31.43	0	0	0	0
Observation1423	0	0	0	0	0	0	0	0	0	0	0	0	0	369.72	0	1212.97	0	0	0	0	0	0	0	18.98	1136.85	496.57	33.69	0	0	0	0	0	0	0	0	0	987.01	0	5.74	47.08	112.86	16.01	0	0	9.12	0	0	0	2.92
Observation1424-J	0	93.83	0	472.81	0	0	3.48	0	0	0	0	0	0	1429.67	0	0	98.22	0	0	0	0	0	0	2.04	58.73	78.29	167.53	0	0	0	0	0	0	0	0	0	1517.47	0	0	0	141.05	0	0	0	6.67	0	0	0	0
Observation1425-J	0	0	0	0	0	0	0	0	0	0	0	0	0	1591.5	0	0	158.47	0	0	0	0	0	0	24.82	1564.49	0	787.59	0	0	0	0	0	0	0	0	0	1721.87	0	0	0	4.56	0	0	0	41.13	0	0	0	0
Observation1426-J	0	0	10.17	0	0	0	0	0	0	0	0	0	0	912.37	0	531.16	111.85	0	0	0	0	0	0	40.7	139.85	140.14	167.19	0	0	0	0	0	0	0	0	0	1339.76	0	7.19	60.24	129.34	3.46	0	0	6.91	0	2.15	0	2.33
Observation1427-J	0	0	9.18	0	0	0	0	0	0	0	0	0	0	1202.96	0	249.72	45.34	0	4.46	0	0	0	0	0	85.94	219.28	28.2	0	0	0	0	0	0	0	0	0	1269.31	0	0	29.31	202.29	9.24	0	0	3.68	0	0	0	0
Observation1428-J	0	260.63	42.44	328.07	0	0	41.04	0	0	0	0	0	0	1278.44	0	0	0	0	0	0	0	0	0	0	287.37	0	0	0	0	0	0	0	0	0	0	0	1468.86	0	0	0	217.84	0	0	0	0	0	0	0	0
Observation1429-J	0	0	0	0	0	0	0	0	505.14	0	0	0	0	1707.21	0	0	0	0	0	0	0	0	0	0	0	210.87	52.16	0	0	0	0	0	0	0	0	0	1371.69	0	0	0	60.68	0	0	0	15.26	0	12.9	0	0
Observation1430	0	0	0	0	0	0	0	0	153.45	0	0	0	0	1398.91	0	273.76	0	0	0	0	0	0	0	2.25	0	130.65	30.12	0	0	0	0	3.72	0	0	0	0	1336.17	0	0	22.56	99.14	15.64	0	0	0	0	4.64	0	0
Observation1431	0	70.25	0	0	0	0	2.19	0	85.4	0	0	0	0	1629.31	0	0	0	0	0	0	0	0	0	10.91	0	244.24	0	0	0	0	0	4.63	0	0	0	0	1356.11	0	0	2.07	90.15	7.03	0	0	0	0	0	0	0
Observation1432	0	0	0	0	0	0	0	0	1713.69	0	0	0	0	1803.2	0	0	0	0	0	0	0	0	0	0	0	0	130.96	0	0	0	0	0	0	0	0	0	1798.74	0	0	0	7.08	0	0	0	0	0	0	0	0
Observation1433	0	0	0	0	0	0	0	0	753.71	0	0	0	0	1773.4	0	0	0	0	0	0	0	0	0	68.26	0	0	31.98	0	0	0	0	0	0	0	0	0	1631.27	0	0	0	30.51	0	0	0	12.65	0	0	0	2.2
Observation1434	0	0	0	0	0	0	0	0	1290.98	0	0	0	0	1743.62	0	0	0	0	0	0	0	0	0	0	0	0	0	0	0	0	0	0	0	0	0	0	1728.16	0	0	0	66.33	0	0	0	0	0	0	0	0
Observation1435	0	29.81	0	256.17	0	0	2.52	461.76	287.8	0	0	0	0	375.77	0	831.46	0	0	0	0	0	0	0	0	0	177.92	0	0	0	0	0	0	0	0	0	0	1448.12	0	0	46.16	30.34	10.6	0	0	4.06	0	2.74	0	0
Observation1436-J	0	0	0	0	0	0	0	0	0	0	0	0	0	0	0	0	0	0	1824.57	0	0	0	0	0	0	41.8	0	0	0	0	0	0	0	0	0	0	1710.92	0	0	0	0	0	0	0	0	0	0	0	0
Observation1437-J	0	0	0	0	0	0	0	0	16.29	0	0	0	0	1489.14	0	250.84	0	0	0	0	0	0	0	56.29	1592.56	0	0	0	0	0	0	0	0	0	0	0	1676.69	0	0	0.68	34.23	3.15	0	0	8.56	0	0	0	2.08
Observation1438-J	0	0	0	0	0	0	0	0	26.3	0	0	0	0	1434.86	0	323.18	0	0	1.74	0	0	0	0	0	0	1388.42	0	0	0	0	0	0	0	0	0	0	329.55	0	0	8.57	8.01	5.21	0	0	1.4	0	0	0	0
Observation1439-J	0	0	0	0	0	0	0	0	0	0	0	0	0	0	0	0	0	0	1742.83	0	0	0	0	0	0	0	0	0	0	0	0	0	0	0	0	0	1741.08	0	0	0	1.54	46.16	0	0	0	0	0	0	0
Observation1440-J	0	0	0	0	0	0	0.71	187.93	0	0	0	0	0	1265.54	0	23.9	0	0	0	0	0	0	0	342.99	201.75	144.25	0	0	0	0	0	0	0	0	0	0	698.43	0	0	10.12	142.66	11.44	0	0	128.53	0	0	0	0
Observation1441-J	0	200.08	0	5.91	0	0	0.18	0	37.98	0	0	0	0	1265.78	0	251.77	0	0	0	0	0	0	0	8.73	0	474.9	19.23	0	0	0	0	0	0	0	0	0	1266.52	0	0	0	37.08	12.85	0	0	7.9	0	2.45	0	1.18
Observation1442	0	0	0	113.2	0	0	11.44	0	706.95	0	0	0	0	1392.52	0	0	0	0	232.55	0	0	0	0	0	0	0	371.36	0	0	0	0	0	0	0	0	0	1568.52	0	0	0	159.43	7.16	0	0	0	0	0	0	0
Observation1443	0	37.5	0	7.71	0	0	13.35	0	0	0	0	0	0	1102	0	281.62	0	0	0	0	0	0	0	34.49	17.99	427.77	0	0	0	0	0	0	0	0	0	0	816.25	0	0	5.06	301.77	16.74	0	0	45.01	0	0	0	9.73
Observation1444	0	0	0	0	0	0	0	0	10.99	0	0	0	0	619.21	0	881.51	56.9	0	161.47	0	0	0	0	3.87	0	27.42	106.09	0	0	0	0	0	0	0	0	0	1616.86	0	0	0	40.98	29.87	0	0	0	0	0	0	0
Observation1445	0	0	0	0	0	0	0	0	177.35	0	17.87	0	0	331.19	0	0	0	0	1388.15	0	0	0	0	0	0	0	263.5	0	0	0	0	0	0	0	0	0	1579.43	0	0	0	32.37	16.75	0	0	0	0	0	0	12.49
Observation1446	0	0	0	0	0	0	0	0	562.82	0	66.92	0	0	1353.66	0	238.68	0	0	0	0	0	0	0	88.96	480.63	0	0	0	0	0	0	0	0	0	0	0	1530.29	0	15.08	5.61	122.86	4.15	0	0	3.27	0	0	0	0
Observation1447	0	0	0	0	0	0	0	0	330.03	0	0	0	0	1249.74	0	463.18	0	0	7.03	0	0	0	0	110.92	0	0	53.14	0	0	0	0	0	0	0	0	0	1378.37	0	0	13.89	52.96	25.76	0	0	0	0	0	0	0
Observation1448-J	0	0	0	0	0	0	0	0	684.98	0	0	0	0	1417.2	0	0	0	0	156.06	0	0	0	0	0	0	0	196.35	0	0	0	0	0	0	0	0	0	1518.52	0	0	0	131.11	5.71	0	0	46.58	0	0	0	0
Observation1449-J	0	0	0	0	0	0	0	0	0	0	0	0	0	830.35	0	612.56	151.88	0	0	0	0	0	0	0	320.45	0	370.42	0	0	0	0	0	0	0	0	0	1557.32	0	0	16.83	90.12	7.92	0	0	62.98	0	2.09	0	0
Observation1450-J	0	0	0	0	0	0	0	0	0	0	0	0	0	0	0	1783.09	0	0	0	0	0	0	0	38.84	0	0	583.76	0	0	0	0	0	0	0	0	0	1025.59	0	0	5.16	0	1.54	0	5.67	0	0	21.73	0	2.84
Observation1451-J	0	0	0	0	0	0	0	0	84.13	0	0	0	0	396.11	0	0	0	0	0	0	0	0	0	0	0	0	0	0	0	0	0	0	0	0	0	0	389.67	0	14.47	0	30.18	0	0	0	0	0	0	0	0
Observation1452-J	0	0	0	0	0	0	0	0	137.15	0	0	0	0	570.51	0	0	0	0	233.81	0	0	0	0	0	0	0	0	0	0	0	0	0	0	0	0	0	745.69	0	0	0	28.73	37.77	0	0	0	0	0	0	6.17
Observation1453-J	0	160.94	0	175.76	0	0	0	0	0	0	0	0	0	248.24	0	0	0	0	1.12	0	0	0	0	0	0	0	0	0	0	0	0	0	0	0	0	0	406.93	0	0	0	23.2	6.48	0	0	0	0	0	0	0
Observation1454-J	0	115.53	0	88.02	0	0	13.47	0	897.72	0	0	0	0	1604.67	0	0	0	0	0	0	0	0	0	0	1650.95	0	45.57	0	0	0	0	0	0	0	0	0	1712.5	0	0	0	50.98	0	0	0	15.94	0	0	0	0
Observation1455-J	0	0	0	80.39	0	0	0	290.42	485.5	0	0	0	0	729.87	0	675.75	0	0	0	0	0	0	0	16.65	17.22	6.28	8.11	0	0	0	0	0	0	0	0	0	1546.6	0	0	3.33	62.82	6.52	0	0	2.12	0	0	0	0
Observation1456	0	0	0	336.25	0	0	0	0	134.9	0	0	0	0	331.07	0	0	0	0	373.23	0	0	0	0	0	0	0	0	0	0	0	0	0	0	0	0	0	663.95	0	0	0	26.54	59.93	0	0	0	0	0	0	0
Observation1457	0	0	0	0	0	0	17.69	0	763.55	0	0	0	0	993.63	0	23.9	0	0	0	0	0	0	0	0	0	0	0	0	0	0	0	0	0	1.15	0	0	977.34	0	0	0	62.42	7.26	0	0	1.92	0	0	0	0
Observation1458	0	0	121.66	355.2	0	0	33.45	0	44.83	0	54.78	0	0	1625.72	0	0	0	0	0	0	0	0	0	38.08	354.69	0	0	0	0	0	0	0	0	0	0	0	1461.71	0	0	0	116.33	0	0	0	0	0	2.35	0	5.79
Observation1459	0	0	0	140.68	0	0	0	76.63	0	0	0	14.98	0	900.07	0	714.86	0	0	0	0	0	0	0	262.48	13.63	0	0	0	0	0	0	0	0	0	0	0	1605.62	0	0	17.05	46.39	15.12	0	6.31	0	0	19.66	0	0
Observation1460	0	314.58	0	10.87	0	0	12.5	0	0	0	0	0	0	11	0	0	0	0	0	1196.71	0	0	0	166.36	0	0	0	0	0	0	0	2.62	0	0	0	0	1514.73	0	0	0	49.16	16.53	67.99	0	143.38	0	0	0	11.13
Observation1461	0	50.05	0	132.58	0	0	0	0	0	0	0	0	0	917.94	0	0	0	0	140.7	552.94	0	0	0	0	0	313.25	0	0	0	0	0	0	0	0	0	0	957.58	0	0	0	58.59	23.01	38.32	4.98	30.88	0	2.62	0	7.08
Observation1462	0	0	0	0	0	0	0	0	0	0	0	0	0	530.79	0	0	0	0	114.32	1034.36	0	0	0	0	0	297.94	0	0	0	0	0	0	0	0	0	0	1327.51	0	0	0	27.42	39.59	50.57	4.24	0	0	0	0	9.78
Observation1463-J	0	0	0	0	0	0	0	0	54.88	0	0	0	0	417.27	0	0	0	0	112.51	1099.66	0	0	0	0	0	191.66	0	0	0	0	0	0	0	0	0	0	1337.12	0	0	0	72.26	35.52	22.83	6.26	0	0	0	0	1.91
Observation1464-J	0	0	0	0	0	0	0	0	22.28	0	0	0	0	1729.21	0	0	0	0	0	0	0	0	0	0	0	1203.63	172.28	0	0	0	0	0	0	0	0	0	483.32	0	0	0	48.28	0	0	0	4.39	0	0	0	4.29
Observation1465-J	0	234.86	0	225.1	0	0	229.31	0	148.75	0	0	0	0	1215.49	111.5	0	0	0	65.75	9.94	0	0	0	1.81	0	168.91	142.51	0	0	0	0	0	0	0	0	0	1384.61	0	0	0	92.23	16.31	0	0	13.25	0	0	0	6.82
Observation1466-J	0	0	102.4	137.7	0	0	441.2	0	0	0	0	0	0	1352.29	280.27	0	0	0	0	0	0	0	0	8.29	0	457.81	0	0	0	0	0	0	0	0	0	0	758.7	0	0	0	99.03	0	0	0	47.89	0	0	0	0
Observation1467-J	0	0	0	0	0	0	0	0	0	0	0	0	0	695.52	0	1028.11	0	0	11.84	0	0	0	0	0	0	193.21	0	0	0	0	0	0	0	0	0	0	1346.16	0	0	0	39.46	10.18	0	0	0	0	0	0	0
Observation1468-J	0	0	0	0	0	0	0	0	0	0	0	0	0	0	0	301.92	0	0	0	0	0	0	0	0	0	0	0	0	0	0	0	0	0	0	0	0	136.35	0	0	0	0	0	0	0	0	0	0	0	6.12
Observation1469-J	0	150.83	43.41	227.81	0	0	168.37	0	0	0	0	0	0	1224.33	0	0	0	0	9.52	0	0	0	0	0	0	72.76	4.78	0	0	0	0	0	0	0	0	0	1119.31	0	0	0	62.09	7.68	0	0	11.18	0	0	0	0
Observation1470	0	0	0	0	0	0	0	0	0	0	97.73	0	0	1655.24	0	0	0	0	19.92	0	0	0	0	0	0	520.26	954.14	0	0	0	0	0	0	6.22	0	0	817.27	0	0	0	32.13	9.42	0	0	27.09	0	0	0	0
Observation1471	0	0	0	0	0	0	0	0	717.77	0	0	0	0	1274.25	0	0	0	0	127.58	0	292.99	0	0	0	0	73.1	16.58	0	0	0	0	6.04	0	0	0	0	1544.56	0	0	0	50.03	28.43	0	14.81	0	0	0	0	0
Observation1472	0	0	0	0	0	0	0	0	1032.95	0	3.18	0	0	1773.38	0	0	0	0	0	0	0	0	0	0	0	613.25	139.27	0	0	0	0	0	0	0	0	0	987.19	0	4.54	0	31.11	0	0	0	0	0	0	0	0
Observation1473	0	444.22	64.3	195.24	0	0	36.86	0	708.73	0	0	0	0	1198.34	0	0	0	0	0	0	0	0	0	0	0	24.12	0	0	0	0	0	0	0	0	0	0	1464.5	0	0	0	102.84	9.4	0	0	0	0	1.62	0	15.28
Observation1474	0	769.48	201.71	480.07	0	0	24.18	0	199.76	0	0	0	0	901.83	0	0	0	0	0	0	0	0	0	0	0	12.93	0	0	0	0	0	0	0	0	0	0	1419.24	0	0	0	88.51	0	0	0	0	0	0	0	7.28
Observation1475	0	46.91	0	85.17	0	0	1.97	36.69	0	0	0	0	3.94	1333.13	0	116.1	0	0	82.82	0	0	0	0	225.53	805.34	146.33	116.88	0	0	0	0	0	0	0	0	0	1399.41	0	0	3.52	113.37	26.57	0	0	0	0	0	0	0
Observation1476-J	0	113.46	5.1	287.84	0	0	21.31	0	0	0	0	0	0	860.01	0	565.83	0	0	121.08	0	0	0	0	3.17	467.24	155.89	13.01	0	0	0	0	0	0	0	0	0	1308.86	0	0	2.09	84.84	20.11	0	0	0	0	1.73	0	0
Observation1477-J	0	0	0	0	0	0	0	0	0	0	0	0	0	0	0	1734.14	0	0	0	0	0	0	0	717.04	311.09	594.31	0	0	0	0	0	0	0	0	0	0	361.59	0	0	12.58	1.17	0	0	0	40.31	0	0	0	0
Observation1478-J	0	0	0	0	0	0	0	0	0	0	0	0	0	181.65	0	1479.87	0	0	48.27	0	0	0	0	284.76	1207.88	104.21	5.19	0	0	0	0	0	0	0	0	0	1142.57	0	0	10.05	51.57	16.17	0	0	0	0	0	0	0
Observation1479-J	0	0	0	0	0	0	0	0	0	0	0	0	0	0	0	1777.76	0	0	0	0	0	0	0	0	571.7	126.83	0	0	0	0	0	0	0	0	0	0	1303.8	0	0	2.48	0	2.18	0	0	2.8	0	0	0	7.59
Observation1480-J	0	285.75	0	0	0	0	0.68	513.37	0	0	0	0	0	287.99	0	555.15	0	0	0	0	0	0	0	0	132.39	140.15	0	0	0	0	0	0	0	0	0	0	1373.31	0	0	17.86	42.94	11.58	0	0	58.36	0	0	0	0
Observation1481-J	0	175.07	119.78	401.09	0	0	58.71	0	0	0	0	0	0	918.23	0	598.71	0	0	0	0	0	0	0	40.21	27.8	155.08	0	0	0	0	0	0	0	0	0	0	1206.26	0	0	3.47	56.84	2.93	0	0	19.96	0	0	0	2.05
Observation1511-J	0	0	0	0	0	0	0	0	0	0	0	0	0	1036.12	0	0	0	0	627.27	0	0	0	0	0	0	7.33	0	0	0	0	0	0	0	0	0	0	1586.59	0	0	0	61.85	50.58	0	0	0	0	0	0	0
Observation1512-J	0	0	0	0	0	0	0	0	0	0	22.19	0	0	1263.55	0	249.91	0	0	0	0	8	0	0	9.25	211.92	204.93	0	0	0	0	0	0	0	0	0	0	1234.74	0	0	6.32	132.02	11.05	0	7.64	94.65	0	0	0	0
Observation1513	0	0	0	0	0	0	0	0	118.13	0	0	0	0	1551.99	0	0	0	0	0	0	0	0	0	0	0	0	88.29	0	0	0	0	0	0	0	0	0	1464.64	0	7.43	0	214.3	0	0	0	0	0	0	0	0
Observation1514	0	0	0	0	12.27	0	0	0	0	0	0	0	0	1441.21	0	74.98	0	0	0	0	0	0	0	5.59	7.21	5.24	0	0	0	0	0	0	0	0	0	0	1472.56	0	9.8	3.16	180.91	20.07	0	0	65.49	0	5.19	0	0
Observation1515	0	0	0	0	0	0	0	0	121.62	0	175.36	0	0	1347.99	0	0	0	0	0	0	0	0	0	0	0	396.22	634.83	0	0	0	0	0	0	0	0	0	707.87	0	0	0	194.62	0	0	0	55.77	0	0	0	0
Observation1516	0	0	0	0	0	0	0	0	0	0	0	0	0	1651.15	0	0	0	0	0	0	0	0	0	0	857.05	301.61	482.02	0	0	0	0	21.98	0	0	0	0	1212.24	0	11.33	0	129.5	0	0	0	14.01	0	12.34	0	0
Observation1517	0	0	0	0	0	0	0	0	19.75	0	56.45	0	0	319.21	0	0	0	0	1316.96	0	0	0	0	0	0	0	39.5	0	0	0	0	0	0	0	0	0	1555.98	0	17.43	0	56.99	36.78	0	0	0	0	0	0	0
Observation1518	0	0	0	0	0	0	0	0	0	0	12.57	0	0	465.62	0	1104.98	0	7.43	6.4	0	0	0	0	0	0	19.37	0	0	0	0	0	0	0	0	0	0	1534.46	0	3.09	48.1	38.46	38.35	0	36.43	9.12	0	0	0	0
Observation1519-J	0	0	0	0	0	0	0	0	489.78	0	0	0	0	1394.52	0	0	197.71	0	0	0	0	0	0	6.64	0	34.63	595.28	0	0	0	0	0	0	0	0	0	1530.95	0	0	0	75.56	0	0	0	97.28	0	0	0	0
Observation1520-J	0	0	0	0	0	0	0	0	0	0	0	0	0	280.32	0	1319.97	0	0	0	0	0	0	0	0	0	202.1	0	0	0	0	0	0	0	0	0	0	1234.74	0	0	54.74	29.69	14.23	0	0	61.81	0	0	0	0
Observation1521-J	59.64	117.85	0	622.69	0	0	59.87	0	400.91	0	0	0	0	734.49	0	0	0	0	728.28	0	0	0	0	0	0	0	0	0	0	0	0	0	0	0	0	0	1628.36	0	0	0	117.07	12.13	0	0	0.53	0	0	0	11.25
Observation1522-J	0	191.16	0	184.71	0	0	2.86	0	0	0	0	0	0	841.6	0	585.25	0	0	0	0	0	0	0	66.96	106.57	1.59	0	0	0	0	0	0	0	0	0	0	1452.1	0	0	4.58	114.59	14.13	0	0	34.13	0	0	0	0
Observation1523-J	0	0	19.57	0	0	0	52.2	0	60.76	0	0	0	0	771.42	0	0	0	0	694.88	0	0	0	0	0	0	0	0	0	0	0	0	0	0	0	0	0	1457.6	0	0	0	171.23	95.4	0	0	23.8	0	0	0	0
Observation1524-J	0	0	21.92	164.87	0	0	0	0	247.82	0	0	0	0	588.34	0	1128.59	0	0	0	0	0	0	0	134.97	1011.39	96.13	0	0	0	0	0	0	0	0	0	0	1163.38	0	0	14.47	44.86	2.57	0	0	16.59	0	0	0	3.35
Observation1525	0	0	0	0	0	0	0	0	0	0	45.37	0	0	365.43	0	0	0	0	0	0	0	0	0	0	0	0	164.29	0	0	0	0	0	0	0	0	0	359.91	0	0	0	39.96	0	0	0	7.14	0	0	0	0
Observation1526	0	0	0	0	0	0	0	0	187.71	0	0	0	0	1279.77	0	0	0	0	0	0	0	0	0	0	0	0	0	0	0	0	0	0	0	0	0	0	1275.3	0	0	0	105.04	0	0	0	0	0	0	0	0
Observation1527	0	0	0	0	0	0	0	0	0	0	0	0	0	1573.33	0	0	0	0	0	0	0	0	0	0	0	312.07	0	0	0	0	0	13.6	0	0	0	0	1209.69	0	0	0	240.01	0	0	0	2.04	0	0	0	4.67
Observation1528	0	0	0	0	0	0	0	0	0	0	54.45	0	4.15	114.71	0	1005.4	0	380.74	18.76	0	0	0	0	0	0	0	400.81	0	0	0	0	0	0	0	0	0	1487.31	0	0	23.9	142.42	25.08	0	0	5.1	0	0	0	10.31
Observation1529	0	0	0	0	0	0	0	0	1438.23	0	0	0	0	1776.45	0	0	0	0	0	0	0	0	0	0	0	0	0	0	0	0	0	0	0	0	0	0	1761.53	0	0	0	36.92	0	0	0	0	0	0	0	0
Observation1530	0	0	0	0	0	0	0	0	717.69	0	0	0	0	1043.63	0	603.67	0	0	0	0	0	0	0	0	0	0	0	0	0	0	0	0	0	0	0	0	1612.61	0	0	16.45	105.82	17.86	0	9.62	0	0	0	0	6.38
Observation1531	0	35.02	0	545.95	0	0	12.23	141.05	6.47	0	0	0	0	904.8	0	602.69	0	0	0	0	0	0	0	0	0	0	0	0	0	0	0	0	0	0	0	0	1662.07	0	0	7.79	100.33	1.53	0	0	5.93	0	0	0	1.94
Observation1532-J	0	0	65.3	247.24	0	0	0	0	0	0	0	0	0	822.32	0	787.12	0	0	0	0	0	0	0	0	0	0	0	0	0	0	0	0	0	0	0	0	1497.5	0	0	22.75	103.95	8.87	0	12.99	2.34	0	0	2.38	3.71
Observation1533-J	0	0	0	0	0	0	0	0	59.52	0	0	0	0	1689.16	0	0	0	0	0	0	0	0	0	0	0	0	110.62	0	0	0	0	0	0	0	0	0	1563.11	0	0	0	89.75	0	0	0	9.29	0	0	0	2.65
Observation1534-J	0	988.94	0	277.5	0	0	0.78	0	0	0	0	0	0	742.83	0	0	0	0	0	0	0	0	0	0	0	0	0	0	0	0	0	0	0	0	0	0	1728.34	0	0	0	37.23	0	0	0	8.59	0	0	0	0
Observation1535-J	0	0	0	0	0	0	0	0	421.8	0	0	0	0	1783.62	0	0	0	0	0	0	0	0	0	0	0	0	304.49	0	0	0	0	0	0	0	0	0	1709.59	0	0	0	25.63	0	0	0	0	0	0	0	0
Observation1536-J	0	0	0	0	0	0	0	0	686.14	0	0	0	0	1728.93	0	0	0	0	0	0	0	0	0	0	0	0	52.11	0	0	0	0	0	0	0	0	0	1708.47	0	0	0	60.44	0	0	0	0	0	0	0	2.8
Observation1537-J	0	0	0	0	0	0	0	0	887.08	0	0	0	0	1758.79	0	0	0	0	0	0	0	0	0	0	0	0	442.82	0	0	0	0	0	0	0	0	0	1614.66	0	0	0	33.1	0	0	0	0	0	0	0	0
Observation1538	0	0	0	0	0	0	0	0	1191.75	0	0	0	0	1537.83	0	23.12	0	0	0	64.98	0	0	0	0	0	0	0	0	0	0	0	0	0	0	0	0	1582.11	0	4.6	6.89	129.66	13.21	0	14.87	0	0	0	0	0
Observation1539	0	1039.02	0	125.77	0	0	0	0	215.68	0	0	0	0	1616.78	0	120.07	0	0	0	6.86	0	0	0	0	0	0	0	0	0	0	0	0	0	0	0	0	1639.87	0	0	1.73	103.5	33.75	0	0	0	0	0	0	3.61
Observation1540	0	0	0	0	0	0	0	0	0	0	0	0	0	623.04	0	0	0	0	0	0	0	0	0	30.37	588.66	0	0	0	0	0	0	0	0	0	0	0	618.85	0	2.1	0	0	0	0	0	0	0	0	0	0
Observation1541	0	0	0	138.92	0	0	1.55	0	0	0	4.34	0	0	1151.69	0	0	0	0	0	0	0	0	0	33.04	978.9	0	0	0	0	0	0	0	0	0	0	0	1142.58	0	0	0	39.21	0	0	0	0	0	0	0	0
Observation1542	0	0	0	99.43	0	0	12.2	0	0	0	0	0	0	1687.77	0	0	0	0	4.43	0	0	0	0	0	1754.04	0	0	0	0	0	0	1.55	0	0	0	0	1645.26	0	3.69	0	91.16	10.37	0	0	0	0	1.63	0	0
Observation1543	0	273.05	0	558.76	0	0	11.2	0	0	0	0	0	0	1512.97	0	0	0	0	0	0	0	0	0	15.28	1735.09	0	0	0	0	0	0	0	0	0	0	0	1783.5	0	32.89	0	11.7	0	0	0	0	0	0	0	0
Observation1544	0	0	0	0	0	0	0	0	0	0	2.4	0	0	738.5	0	946.64	0	0	10.75	0	0	0	0	0	1805.76	0	38.64	0	0	0	0	0	0	0	0	0	1669.06	0	0	20.97	39	23.4	0	0	0	0	0	0	0
Observation1545-J	0	0	0	0	0	0	0	0	0	0	0	0	0	871.1	0	858.7	0	0	4.39	0	0	0	0	0	1726.55	0	0	0	0	0	0	0	0	0	0	0	1730.33	0	7.55	18.04	30.35	5.57	0	0	1.9	0	0	0	2.47
Observation1546-J	0	0	0	0	0	0	0	0	22.1	0	0	0	0	275.49	0	1455.83	0	0	0	0	0	0	0	28.52	1692.08	113.59	0	0	0	0	0	0	0	0	0	0	1576.25	0	0	6.68	34.38	5.11	0	0	11.31	0	0	0	3.49
Observation1547-J	0	158.25	0	1119.44	0	0	0.87	0	0	0	0	0	0	225.03	0	1350.38	0	0	0	0	0	0	0	14.57	1695.59	290.72	0	0	0	0	0	0	0	0	0	0	1422.27	0	0	2.67	49.31	6.78	0	0	1.31	0	0	0	0
Observation1548-J	0	0	0	0	0	0	0	0	0	0	0	0	7.47	161.75	0	0	0	0	831.93	144.68	0	0	0	0	0	0	0	0	0	0	0	0	0	0	0	0	1129.08	0	0	0	8.35	11.9	0	13.37	14.02	0	0	0	0
Observation1549-J	0	261.73	0	19.65	0	0	0.76	0	0	0	0	0	0	130.24	0	0	0	0	154.95	0	0	0	0	0	0	11.87	0	0	0	0	0	0	0	0	0	0	500.13	0	0	0	31.26	13.71	0	0	0	0	0	0	0
Observation1550-J	0	0	0	0	0	0	0	0	0	0	0	0	12.02	1014.51	0	0	208.71	0	340.12	118.55	0	0	0	0	0	563.81	208.25	0	0	0	0	0	0	0	0	0	1043.86	0	0	0	38.51	22.82	0	7.04	20.59	0	0	0	0
Observation1551-J	0	0	0	0	0	0	0	0	33.61	0	0	0	9.52	1014.22	0	0	0	0	400.89	333.46	0	0	0	0	0	379.89	436.22	0	0	0	0	0	0	0	0	0	830.41	0	0.96	0	8.69	10.22	0	4.22	10.68	0	0	0	1.01
Observation1552	0	0	0	0	0	0	0	0	0	0	0	0	0	0	0	0	0	0	1505.24	270.79	0	0	0	0	0	0	0	0	0	0	0	0	0	0	0	0	1768.64	0	0	0	0	5.85	0	22.06	0	0	0	0	0
Observation1553	0	0	0	0	0	0	0	0	126.55	0	0	0	0	457.16	0	0	0	0	1202.78	104.22	0	0	0	0	0	134.04	76.04	0	0	0	0	3.89	0	0	0	0	1490.07	0	11.33	0	38.91	11.79	0	5.96	14.12	0	18.38	0	0
Observation1554	0	0	0	0	0	0	0	0	1516.51	0	2.05	0	0	1386.07	0	0	0	0	359.95	43.48	0	0	0	0	0	206.44	74.67	0	0	0	0	0	0	0	0	0	1434.68	0	3.44	0	22.58	4.68	5.88	10.73	0	0	0	0	3.96
Observation1555	0	469.19	0	348.28	0	0	37.49	0	254.77	0	0	0	0	1093.08	0	0	0	0	147.78	0	0	0	0	0	0	30.12	89.36	0	0	0	0	0	0	0	0	0	1578.59	0	0	0	68.51	10.98	0	0	0	0	0	0	3.86
Observation1604-J	0	0	0	0	0	0	0	0	106.55	0	0	0	0	544.51	0	289.44	0	0	0	0	0	0	0	0	819.71	0	0	0	0	0	0	0	0	0	0	0	831.04	0	0	3.02	32.86	7	0	0	8.93	0	0	0	0
Observation1605-J	0	0	0	0	0	0	0	0	11.09	0	0	0	0	740.24	12.55	0	0	0	0	0	0	0	0	29.97	45.72	36.99	116.25	0	0	0	0	0	0	0	0	0	689.37	0	0	0	82.22	0	0	0	34.8	0	0	0	0
Observation1606-J	0	92.27	12.67	300.89	0	0	148.7	0	0	0	0	0	0	1320.09	48.3	0	90.2	0	0	0	0	0	0	2.27	29.86	59.37	141.84	0	0	0	0	0	0	0	0	0	1458.77	0	4.93	0	164.85	0	0	0	35.83	0	0	0	16.07
Observation1607	0	0	0	0	0	0	0	0	1436.47	0	0	0	0	1657.96	0	0	45.14	0	0	0	0	0	0	210.6	1431.45	0	72.62	0	0	0	0	0	0	0	0	0	897.38	0	0	0	102.02	0	0	0	0	0	0	0	0
Observation1608	0	0	0	0	0	0	0	0	0	0	0	0	0	831.26	0	660.46	0	0	0	0	0	0	0	10.75	856.29	0	0	0	0	0	0	0	0	0	0	0	1424.18	0	0	46.78	188.83	14.14	0	0	6.08	0	0	0	1.82
Observation1609	0	0	10.46	0	0	0	0	0	0	0	0	0	0	864.72	0	680.98	145.39	0	0	0	0	0	0	11.32	924.34	3.99	112.5	0	0	0	0	8.13	0	0	0	0	1649.97	0	0	67.68	45.83	15.47	0	0	2.97	0	6.6	0	14.33
Observation1610	0	181.22	75.26	23.74	0	0	3.72	0	30.41	0	0	0	0	528.34	10.96	685.99	0	24.32	0	0	0	0	0	5.33	306.57	0	103.96	0	0	0	0	0	0	0	0	0	1318.94	0	0	65.24	213.91	19.67	0	0	9.44	0	0	0	5.49
Observation1611	0	215.25	64	433.93	0	0	33.39	0	0	0	0	0	0	666.71	0	626.68	0	0	0	0	0	0	0	0	20.14	186.5	0	0	0	0	0	0	0	0	0	0	1155.33	0	0	57.08	174.45	12.9	0	0	0	0	4.28	0	0
Observation1612	0	0	0	0	0	0	0	0	0	0	10.31	0	0	484.67	0	11.91	0	0	0	0	0	0	0	0	130.2	0	0	0	0	0	0	0	0	0	0	0	459.12	0	0	0	59.87	3.84	0	0	0	0	0	0	1.48
Observation1613	0	0	0	0	0	0	0	0	0	0	0	0	0	535.42	0	42.85	0	0	0	0	0	0	0	0	150.73	0	0	0	0	0	0	0	0	0	0	0	556.14	0	0	0	117.6	2.31	0	0	0	0	2.63	0	0
Observation1614	0	0	0	0	0	0	0	0	0	0	0	0	0	331.92	0	110.27	0	0	0	0	0	0	0	0	270.69	0	0	0	0	0	0	0	0	0	0	0	435.97	0	0	0	29.71	6	0	0	0	0	0	0	0
Observation1615-J	0	28.32	18.7	47.57	0	0	11.95	0	0	0	0	0	0	769.6	0	789.17	0	0	0	0	0	0	0	0	1044.51	0	0	0	0	0	0	0	0	0	0	0	1536.37	0	0	0	136.19	1.35	0	0	56.3	0	0	0	0
Observation1616-J	0	0	0	0	0	0	0	0	988.91	0	0	0	0	191.92	0	1536.42	0	0	0	0	0	0	0	0	1555.45	0	261.25	0	0	0	0	0	0	0	0	0	1725.15	0	0	15.06	42.7	2.22	0	0	0.48	0	2.09	0	0
Observation1617-J	0	0	0	0	0	0	0	0	0	0	0	0	0	1321.86	0	0	0	0	0	0	0	0	0	0	1263.52	0	0	0	0	0	0	0	0	0	0	0	1315.68	0	0	0	101.4	0	0	0	8.9	0	0	0	0
Observation1618-J	0	0	0	0	0	0	0	0	0	0	0	0	0	322.73	0	0	0	0	0	0	0	0	0	0	317.05	0	0	0	0	0	0	0	0	0	0	0	322.12	0	0	0	19.35	0	0	0	14.22	0	0	0	0
Observation1619-J	0	0	0	0	0	0	0	0	0	0	0	0	0	265.85	0	794.84	0	0	1.97	0	0	0	0	0	886.41	0	25.49	0	0	0	0	0	0	0	0	0	1058.12	0	0	8.05	84.18	23.66	0	0	1.94	0	0	0	0.78
Observation1620-J	0	0	0	0	0	0	0	0	0	0	0	0	0	500.98	0	15.48	0	0	0	0	0	0	0	0	474.33	0	0	0	0	0	0	0	0	0	0	0	514.22	0	0	2.98	66.38	1.93	0	0	5.17	0	0	0	0
Observation1621-J	0	194.08	0	406	0	0	13.34	0	26.01	0	0	0	0	1032.96	0	309.54	0	0	0	0	0	0	0	0	836.03	0	0	0	0	0	0	0	0	0	0	0	1528.96	0	0	5.3	183.16	1.91	0	0	18.37	0	0	0	3.79
Observation1622-J	0	0	22.9	349.94	0	0	60.44	0	0	0	0	0	0	1644.67	0	0	0	0	0	0	0	0	0	0	11.35	0	0	0	0	0	0	0	0	0	0	0	1612.37	0	0	0	117.99	0	0	0	16.86	0	0	0	0
Observation1632-J	0	0	0	0	0	0	0	0	0	0	0	0	0	1418.27	0	0	101.63	0	0	0	0	0	0	0	0	202.85	292.86	0	0	0	0	0	0	0	0	0	1164.81	0	0	0	49.26	0	0	0	213.88	0	0	0	2.71
Observation1633-J	0	0	0	0	0	0	0	0	0	0	0	0	0	1177.04	0	0	490.41	0	0	0	0	0	0	0	0	632.98	139.72	0	0	0	0	0	0	0	0	0	964.21	0	0	0	17.97	0	0	0	105.09	0	0	0	1.71
Observation1634-J	0	30.81	0	55.48	0	0	1.55	0	0	0	0	0	0	1212.94	0	153.62	280.42	0	0	0	0	0	0	7.38	0	204.82	243.68	0	0	0	0	0	0	0	0	0	1357.19	0	0	1.79	88.11	1.43	0	0	10.17	0	0	0	0
Observation1635	0	0	0	0	0	0	0	0	1439.18	0	0	0	0	1751	0	0	0	0	0	0	0	0	0	0	0	0	0	0	0	0	0	0	0	0	0	0	1684.4	0	0	0	69.34	0	0	0	0	0	0	0	4.2
Observation1636	0	188.02	0	0	0	0	0.45	0	1014.33	0	98.67	0	0	1454.3	0	0	0	0	0	0	0	0	0	0	0	53.38	485.6	0	0	0.9	0	0	0	0	0	0	1654.05	0	0	0	57.17	0	0	0	0	0	0	0	0
Observation1637	0	568.83	59.16	233.19	0	0	5.44	0	0	0	0	0	2.2	866.02	0	110.55	0	0	22.08	0	0	0	0	0	0	0	0	0	0	0	0	0	0	0	0	0	1492.3	0	3.54	0	167.3	40.09	0	0	0	0	0	0	6.6
Observation1638	0	0	0	0	16.24	0	0	0	0	0	0	0	5.11	151.32	0	1613.25	0	0	0	0	0	0	0	0	0	720.55	0	0	0	0	0	0	0	0	0	0	1284.16	0	0	15.92	10.73	2.33	0	0	4.66	0	0	0	3.55
Observation1639	0	0	0	0	0	0	0	0	0	0	0	0	5.91	143.92	0	1348.2	0	136.92	0	0	0	0	0	5.28	100.74	1002.23	0	0	0	0	0	0	0	0	0	0	556.13	0	0	9.64	91.33	24.09	0	0	3.14	0	0	0	0
Observation1640	0	0	0	0	0	0	0	0	0	0	0	0	0	188.68	0	829.56	27.73	665.91	0	0	0	0	0	113.44	446.61	113.25	0	0	0	0	0	0	0	0	0	0	1427.69	0	0	4.04	52.46	6.6	0	0	0	0	1.68	0	3.22
Observation1641-J	0	360.53	0	19.42	0	0	67.8	0	0	0	0	0	0	489.03	0	497.92	158.64	2.08	0	0	0	0	0	93.89	468.26	65.99	332.15	0	0	0	0	0	0	0	0	0	1314.2	0	0	18.75	202.56	5.47	0	0	14.55	0	0	0	0
Observation1642-J	0	0	0	0	0	0	0	0	0	0	0	0	0	586.72	0	745.51	0	0	0	0	0	0	0	76.89	507.66	45.41	0	0	0	0	0	0	0	0	0	0	1116.38	0	0	12.5	318.51	28.53	0	0	43.37	0	0	0	0
Observation1643-J	0	17.91	0	3.74	0	0	213.62	0	0	0	0	0	0	1251.25	0	26.44	0	0	0	0	0	0	0	0	217.94	0	0	0	0	0	0	0	0	0	0	0	1207.36	0	0	4.69	421.6	12.18	0	0	8.78	0	0	0	1.71
Observation1644-J	0	11.49	0	0	0	0	210.43	0	0	0	0	0	3.4	214.05	0	8.73	0	0	4.26	0	0	0	0	0	0	0	0	0	3.17	0	0	0	0	0	0	0	236.94	0	0	0	16.19	10.48	0	0	24.61	0	0	0	0
Observation1645-J	0	0	35.36	0	0	0	1053.25	0	0	0	0	0	0	1299.98	10.34	0	0	0	0	0	0	0	0	0	46.63	21.45	0	0	0	0	0	0	0	0	0	0	1240.41	0	0	0	136.12	0	0	0	36.85	0	0	0	0
Observation1646-J	0	0	38.15	8	0	0	730.51	0	0	0	0	0	0	1376.07	55.14	53.53	0	0	0	0	0	0	0	0	87.27	103.05	0	0	0	0	0	0	0	0	0	0	1325.59	0	0	7.91	223.53	5.26	0	0	22.42	0	0	0	0
Observation1656-J	0	0	0	0	0	0	0	0	0	0	0	0	0	1656.94	0	0	0	0	0	0	0	0	0	0	0	860.61	206.63	0	0	0	0	0	0	0	0	0	774.45	0	0	0	22.24	0	0	0	87.51	0	0	0	0
Observation1657-J	0	0	0	0	0	0	0	0	48.65	0	0	0	0	1416.46	0	0	258.13	0	17.45	0	0	0	0	0	0	853.14	226.89	0	0	0	0	0	0	0	0	0	821.41	0	0	0	76.99	5.15	0	0	0	0	0	0	0
Observation1658-J	0	0	0	6.29	0	0	14.24	0	0	0	0	0	0	1303.94	0	287.53	62.44	0	0	0	0	0	0	0	0	168.37	84.82	0	0	0	0	0	0	0	0	0	1447.57	0	0	5.28	57.32	5.21	0	0	48.64	0	0	0	3.17
Observation1659-J	0	0	0	0	0	0	0	0	397.73	0	0	0	2.08	722.78	0	899.61	0	0	0	0	0	0	0	0	25.04	240.82	162.97	0	0	0	0	0	0	0	0	0	1367.47	0	0	14.44	135.32	0.7	0	0	7.47	0	0	0	0
Observation1660	0	0	0	0	0	0	0	0	167.33	0	0	0	0	1313.54	0	0	0	0	0	0	0	0	0	0	0	0	0	0	0	0	0	0	0	0	0	0	1303.91	0	0	0	178.47	0	0	0	0	0	0	0	20.84
Observation1661	0	0	0	0	0	0	0	0	326.87	0	0	0	0	0	0	350.3	0	0	0	0	0	0	0	0	0	0	52.66	0	0	0	0	0	0	0	0	0	350.2	0	5.04	0	0	0	0	0	0	0	0	0	2.01
Observation1662	0	0	0	0	0	0	0	0	185.82	0	0	0	5.19	1019.51	0	621.74	0	0	0	0	0	0	0	0	0	0	0	0	0	0	0	0	0	0	0	0	1592.51	0	7.89	0	173.75	11.67	0	0	3.92	0	0	0	1.39
Observation1663	0	105.22	0	144.41	0	0	0	0	0	0	0	0	0	1379.97	0	0	0	0	0	0	0	0	0	0	0	27.48	0	0	0	0	0	0	0	0	0	0	1400.03	0	0	0	289.59	13.27	0	0	0	0	0	0	5.12
Observation1721	0	323.89	0	0	0	0	8.4	0	65.53	0	0	0	0	1511.96	0	0	0	0	0	0	0	0	0	0	0	0	11.84	0	0	0	0	0	0	0	0	0	1748.21	0	0	0	132.12	0	0	0	0	0	0	0	4.55
Observation1722	0	89.8	0	477.43	0	0	0	0	1197.65	0	0	0	0	0	0	1651.06	0	0	11.91	15.64	0	0	0	0	0	0	853.7	0	0	0	0	0	0	0	0	0	1762.25	0	0	21.83	0	17.32	0	0	0	0	0	0	0
Observation1723	0	0	12.46	0	0	0	0	0	162.16	0	7.33	0	0	482.02	0	582.26	0	0	0	0	0	0	0	0	0	0	69.44	0	0	0	0	0	0	0	0	0	966.2	0	0	0	50.45	11.93	0	0	12.81	0	0	0	7.29
Observation1724	0	0	0	0	0	0	0	0	0	0	0	0	0	20.62	0	692.75	0	0	0	0	0	0	0	0	0	0	0	0	0	0	0	0	0	0	0	0	710.81	0	0	0	5.06	5.41	0	0	0	0	0	0	0
Observation1725	0	0	0	0	0	0	0	0	0	0	0	0	0	1158.04	0	0	0	0	0	465.33	0	0	0	0	0	40.03	377.27	0	0	0	0	0	0	0	0	0	1494.07	0	0	39.12	110.74	4.78	0	12.97	7.31	0	0	0	10.98
Observation1726	0	0	0	0	0	0	0	0	0	0	0	0	0	0	0	977.67	0	0	5.95	817.5	0	0	0	0	0	0	0	0	0	0	0	0	0	0	0	0	1798.22	0	0	0	0	8.51	0	0	0	0	0	0	7.11
Observation1727-J	0	445.11	0	0	0	0	0	0	0	0	0	0	0	186.6	0	1125.82	0	0	0	0	0	0	0	0	0	0	0	0	0	0	0	0	0	0	0	0	1755.89	0	0	0	37.06	1.46	0	0	0	0	0	0	0
Observation1728-J	0	199.49	32.53	999.9	0	0	0	0	0	0	0	0	0	1077.8	0	0	0	0	0	431.76	0	0	0	0	0	93.19	253.72	0	0	0	0	0	0	0	0	0	1591.01	0	0	0	35.18	11.54	0	18.28	14.3	0	0	0	0
Observation1729-J	4.88	207.68	0	58.21	0	0	4.79	122.13	0	0	0	0	0	381.1	0	374.63	0	0	426.91	0	180.48	0	0	0	0	0	0	0	0	0	0	0	0	0	0	0	1535.36	0	0	2.67	49.43	37.69	0	0	5.78	0	0	0	0
Observation1730-J	0	107.86	0	19.6	0	0	1.06	0	0	0	0	0	0	283.23	14.57	0	56.8	0	129.81	1094.62	0	0	0	0	0	0	942.89	0	0	0	0	0	0	0	0	0	1618.1	0	0	0	32.08	29.64	0	7.31	28.38	0	0	0	0
Observation1731-J	0	0	0	0	0	0	0	0	0	0	22.68	0	0	145.16	0	606.64	0	507.34	0	417.32	29.92	0	0	0	0	138.04	0	0	0	0	0	0	0	0	0	0	1368.26	0	0	2.51	7.03	2.87	14.1	0	52.24	0	0	0	0
Observation1732-J	0	0	0	0	0	0	0	0	0	0	0	0	0	36.14	0	476.75	0	0	954.87	178.1	0	0	0	0	0	0	0	0	0	0	0	0	0	0	0	0	1523.43	0	0	16.83	13.88	49	0	3.37	19.48	0	0	0	0
Observation1733	0	0	44.39	0	0	0	0	0	0	0	70.77	0	0	163.76	0	1081.73	0	0	310.28	0	0	0	0	83.06	0	45.58	47.87	0	0	0	0	0	0	0	0	0	1527.8	0	36.01	0	53.44	85.84	0	0	9.57	0	0	0	5.47
Observation1734	0	131.16	0	207.35	0	0	4.87	0	0	0	70.75	0	0	425.21	0	893.06	5.46	0	14.36	44.49	0	0	0	0	0	85.8	23.56	0	0	0	0	0	0	0	0	0	1401.98	0	0	24.22	89.18	22.4	8.07	10.8	4.29	0	0	0	2.25
Observation1735	0	0	123.73	0	0	0	0	0	638.6	0	6.72	0	0	831.81	0	870.62	0	0	16.28	0	0	0	0	0	0	239.77	0	0	0	0	0	0	0	0	0	0	1362.11	0	0	28.43	19.26	15.53	0	0	0	0	0	0	2.07
Observation1766	0	0	0	0	0	0	0	0	527.29	0	0	0	0	686.45	0	0	0	0	145.39	0	0	0	0	0	0	0	106.56	0	0	0	0	0	0	0	0	0	823.81	0	0	0	30.98	10.35	0	0	0	0	0	0	0
Observation1767	163.12	5.32	0	519.76	0	0	3.93	0	159.71	0	0	0	0	319.17	0	0	0	0	392.16	0	0	0	0	0	0	0	0	0	0	0	0	0	0	0	0	0	871.88	0	0	0	22.64	22.11	0	0	0	0	0	0	0
Observation1768	0	0	0	0	0	0	0	0	700.6	0	0	0	0	700.87	0	0	0	0	0	0	0	0	0	0	0	0	0	0	0	0	0	0	0	0	0	0	700.71	0	0	0	0	0	0	0	0	0	0	0	0
Observation1769	0	77.12	12.42	435.27	0	0	15.22	0	525.66	0	0	0	0	1074.5	0	0	0	0	0	0	0	0	0	0	0	0	78.79	0	0	0	0	0	0	0	0	0	1048.85	0	0	0	42.12	0	0	0	0	0	0	0	0
Observation1770-J	0	22.95	0	480.57	0	0	311.54	0	58.85	0	0	0	0	729.26	0	0	0	0	906.48	0	0	0	0	0	0	0	0	0	0	0	0	0	0	0	0	0	1650.91	0	0	0	45.65	63.4	0	0	0	0	0	0	0
Observation1771-J	0	0	0	0	0	0	0	0	427.44	0	0	0	0	691.05	0	0	0	0	0	0	0	0	0	0	0	0	10.88	0	0	0	0	0	0	0	0	0	667.17	0	0	0	5.33	0	0	0	0	0	0	0	0
Observation1772-J	0	0	0	174.28	0	0	279.16	0	443.25	0	0	0	0	1076.53	0	0	0	0	0	0	0	0	0	0	0	0	0	0	0	0	0	0	0	0	0	0	1074.01	0	0	0	26.46	0	0	0	0	0	0	0	0
Observation1773-J	0	0	0	120.4	0	0	41.86	0	1105.43	0	0	0	0	1731.53	0	0	0	0	0	0	0	0	0	0	0	0	0	0	0	0	0	0	0	0	0	0	1728.73	0	0	0	32.28	23.77	0	0	0	0	0	0	3.9
Observation1774-J	0	0	0	0	0	0	0	0	1196.2	0	0	0	0	1199.36	0	0	0	0	0	0	0	0	0	0	0	0	0	0	0	0	0	0	0	0	0	0	1183.39	0	0	0	0	0	0	0	0	0	0	0	6.56
Observation1775-J	0	0	0	0	0	0	0	0	562.26	0	0	0	0	592.75	0	0	0	0	0	0	0	0	0	0	0	0	0	0	0	0	0	0	0	0	0	0	405.47	0	0	0	7.15	0	0	0	0	0	0	0	0
Observation1776-J	0	0	0	0	0	0	0	0	1554.31	0	0	0	0	1781.64	0	0	0	0	0	0	0	0	0	0	0	0	22.87	0	0	0	0	0	0	0	0	0	1779.45	0	0	0	16.11	0	0	0	0	0	0	0	0
Observation1777-J	0	0	10.83	0	0	0	0	0	1415.33	0	0	0	0	1782.8	0	0	0	0	0	0	0	0	0	0	0	0	0	0	0	0	0	0	0	0	0	0	1629.35	0	0	0	12.89	0	0	0	2.37	0	0	0	0
Observation1778	0	0	0	0	0	0	0	0	1601.4	0	0	0	0	1687.17	0	0	0	0	91.65	0	0	0	0	0	0	0	84.39	0	0	0	0	0	0	0	0	0	1769.62	0	0	0	17.06	6.1	0	0	0	0	0	0	0
Observation1779	0	0	0	0	0	0	0	0	1835.6	0	0	0	0	1836.36	0	0	0	0	0	0	0	0	0	0	0	0	0	0	0	0	0	0	0	0	0	0	1792.78	0	0	0	0	0	0	0	0	0	0	0	0
Observation1780	0	0	0	0	0	0	0	0	537.55	0	0	0	0	703.3	0	0	0	0	978.17	0	0	0	0	0	0	0	119.96	0	0	0	0	0	0	0	0	0	1645.5	0	0	0	59.1	37.16	0	0	0	0	0	0	6.91
Observation1781	0	0	44.56	0	0	0	0	0	1108.66	0	0	0	0	1768.03	0	0	0	0	0	0	0	0	0	0	0	0	0	0	0	0	0	0	0	0	0	0	1738.51	0	0	0	33.97	0	0	0	0	0	0	0	0
Observation1782	0	0	0	0	0	0	24.36	0	43.92	0	0	0	0	163.67	0	0	0	0	288.23	0	0	0	0	0	0	0	0	0	0	0	0	0	0	0	0	0	436.47	0	0	0	49.94	8.74	0	0	0	0	0	0	0
Observation1783	75.38	17.8	0	280.48	0	0	2.79	0	0	0	0	0	0	0	0	0	0	0	1242.15	0	0	0	0	0	0	0	0	0	0	0	0	0	0	0	0	0	1332.62	0	0	0	1.77	3.27	0	0	0	0	0	0	4.39
Observation1784	0	29.01	8.98	664.29	0	0	0	0	462.98	0	3.18	0	0	1724.95	0	0	0	0	0	0	0	0	0	0	0	0	164.62	0	0	0	0	0	0	0	0	0	1730.92	0	13.28	0	49.7	0	0	0	0	0	0	0	0
Observation1785-J	0	319.42	0	56.84	0	0	209.21	0	0	0	0	0	0	530.58	0	0	0	0	43.81	649.74	71.8	0	0	0	0	0	0	0	0	0	0	0	0	0	0	0	1400.96	0	0	0	105.64	42.7	0	1.51	6.61	0	0	0	0
Observation1786-J	0	0	0	0	0	0	0	0	0	0	0	0	0	818.12	0	0	0	0	0	852.4	14.36	0	0	0	0	703.99	120.57	0	0	0	0	0	0	0	0	0	860.52	0	0	0	36.49	0.99	19.18	8.9	36.26	0	0	0	0
Observation1787-J	0	0	0	0	0	0	193.79	0	0	0	0	0	0	1548.58	126.73	0	0	0	8.66	0	0	0	0	0	0	648.92	119.1	0	0	0	0	0	0	0	0	0	734.59	0	0	0	91.24	6.57	0	0	2.89	0	0	0	3.77
Observation1788-J	0	0	0	0	0	0	0	0	0	0	0	0	0	867.59	47.75	0	0	0	30.83	788.2	0	0	0	0	0	104.27	63.94	0	0	0	0	0	0	0	0	0	1122.41	0	0	0	34.96	19.42	0	0	0	0	38.55	0	4.58
Observation1789-J	0	0	0	0	0	0	0	0	0	0	0	0	0	835.88	211.19	0	0	0	6.66	619.21	0	0	0	0	0	263.54	137.25	0	0	0	0	0	0	0	0	0	1200.42	0	0	0	76.09	22.62	6.01	6.07	6.96	0	0	0	0
Observation1790-J	0	0	0	0	0	0	0	0	0	0	0	0	0	1082.39	331.86	0	0	0	40.57	146.15	50.45	0	0	0	0	395.47	275.39	0	0	0	0	0	0	0	0	0	920.41	0	0	0	63.98	22.32	0	3.45	38.42	0	0	0	4.82
Observation1791	239.24	892.05	58.72	157.88	0	0	20.73	0	0	0	0	0	0	481.43	0	0	0	0	0	0	0	0	0	0	0	0	0	0	0	0	0	0	0	0	0	0	1508.3	0	0	0	142.04	9.59	0	0	0	0	0	0	0
Observation1794	0	0	0	0	15.68	0	44.44	0	0	0	0	0	0	645.82	0	0	0	0	0	0	0	0	0	0	0	0	0	0	0	0	0	0	0	0	0	0	557.15	0	0	0	27.18	0	0	0	0	0	0	0	0
Observation1795	0	0	0	0	0	0	0	0	0	0	0	0	0	1129.64	0	0	0	0	0	0	0	0	0	0	0	0	0	0	0	0	0	0	0	0	0	0	1119.76	0	15.13	0	25.63	0	0	0	0	0	0	19.13	0
Observation1796	0	0	0	0	18.91	0	0	0	0	0	0	0	0	1421.67	121.5	0	0	0	11.81	0	0	0	0	0	0	0	0	0	0	0	0	0	0	0	0	0	1387.94	0	0	0	130.44	62.21	0	0	0	0	0	0	0
Observation1797	0	37.3	0	162.48	0	0	1.81	0	29.02	0	0	0	0	1644.94	0	0	0	0	0	0	0	0	0	0	0	247.28	36.21	0	0	0	0	0	0	0	0	0	1294.3	0	0	0	78.27	22.7	0	0	0	0	0	66.18	0
Observation1798-J	0	0	0	0	0	0	48.8	0	0	0	0	0	0	984.95	25.93	0	0	0	358.88	0	0	0	0	0	0	4.04	0	0	0	0	0	0	0	0	0	0	1324.83	0	0	0	196.58	170.86	0	0	2.86	0	0	0	0
Observation1799-J	87.66	1.61	0	0	0	0	31.76	0	0	0	0	0	0	1506.53	0	0	0	0	75.24	0	0	0	0	0	0	121.1	457.56	0	0	0	0	0	0	0	0	0	1526.98	0	0	0	66.87	14.72	0	0	29.68	0	0	0	0
Observation1800-J	0	0	0	0	0	0	0	0	0	0	0	0	0	1014.47	221.97	0	0	0	185.27	0	0	0	0	0	0	0	0	0	0	0	0	0	0	0	0	0	1375.54	0	0	0	167.03	152.82	0	0	1.36	0	0	0	0
Observation1801-J	0	0	0	0	0	0	0	0	0	0	0	0	0	483.08	0	0	0	0	0	0	0	0	0	0	0	0	0	0	0	0	0	0	0	0	0	0	481.93	0	0	0	17.06	0	0	0	0	0	0	0	0
Observation1802-J	0	0	0	0	0	0	0	0	134.04	0	0	0	0	1272.17	0	0	0	0	0	0	0	0	0	0	0	0	0	0	0	0	0	0	0	0	0	0	1267	0	0	0	22.06	0	0	0	0	0	0	18.94	0
Observation1803-J	0	0	0	0	0	0	0	0	0	0	0	0	0	1741.3	0	0	0	0	0	0	0	0	0	0	0	0	0	0	0	0	0	0	0	0	0	0	1721.41	0	0	0	42.6	0	0	0	0	0	0	0	0
Observation1804-J	0	0	0	0	0	0	0	0	1234.88	0	0	0	0	1801.5	0	0	0	0	0	0	0	0	0	0	0	0	81.21	0	0	0	0	0	0	0	0	0	1745.49	0	0	0	1.48	0	0	0	0	0	0	0	0
Observation1805	0	0	0	0	0	0	0	0	0	0	0	0	0	1469.49	63.92	0	0	0	22.95	0	0	0	0	0	0	0	0	0	0	0	0	0	0	0	0	0	1505.79	0	0	0	122.15	81.49	0	0	0	0	2	0	0
Observation1806	0	0	0	0	0	0	0	0	1521.17	0	0	0	0	1787.35	0	0	0	0	0	0	0	0	0	0	0	0	0	0	0	0	0	0	0	0	0	0	1582.76	0	0	0	26.05	0	0	0	0	0	0	0	0
Observation1807	0	0	0	0	0	0	0	0	0	0	0	0	0	1087.14	391.52	0	0	0	12.99	0	0	0	0	0	0	0	0	0	0	0	0	0	0	0	0	0	1401.56	0	0	0	176.36	53.28	0	0	0	0	0	0	0
Observation1808	0	197.2	16.93	460.51	0	0	6.9	0	161.04	0	0	0	0	1541.6	0	0	0	0	3.52	0	0	0	0	0	0	0	73.51	0	0	0	0	0	0	0	0	0	1702.82	0	0	0	39.86	7.89	0	0	0	0	0	0	0
Observation1809	0	152.5	0	366.62	0	0	95.25	0	0	0	0	0	3.81	1218.22	0	0	0	0	138.5	0	0	0	0	0	0	0	58.71	0	0	0	0	0	0	10.66	0	0	1189.59	0	0	0	185.03	49.51	0	0	0	0	0	0	0
Observation1810	0	0	0	0	0	0	0	0	75.01	0	0	0	0	215.79	0	1245.05	374.37	0	0	0	0	0	0	0	0	5.63	425.14	0	0	0	0	14.11	0	0	0	0	1527.21	0	0	21.91	13.39	2.78	0	0	5.96	0	0	0	0
Observation1811-J	0	0	0	0	0	0	0	0	0	0	0	0	0	1275.61	0	262.47	129.17	0	0	0	0	0	0	0	0	0	382.86	0	0	0	0	0	0	0	0	0	898.66	0	0	18.11	48.76	6.77	0	0	16.85	0	0	0	5.22
Observation1812-J	0	0	0	0	0	0	0	0	0	0	0	0	0	15.04	0	960.94	204.89	286.83	0	0	0	0	0	0	0	0	661.41	0	0	0	0	0	0	0	0	0	1366.57	0	0	5.2	12.57	2.11	0	0	4.83	0	0	0	3.08
Observation1813-J	0	0	0	0	0	0	0	0	0	0	0	0	0	0	0	0	218.26	0	0	0	0	0	0	0	0	0	297.45	0	0	0	0	0	0	0	0	0	217.97	0	0	0	0	0	0	0	80.37	0	0	0	0
Observation1814-J	0	0	0	0	0	0	0	0	72.26	0	0	0	0	377.51	0	1270.82	0	38.07	0	0	0	0	0	0	0	0	0	0	0	0	0	1.01	0	0	0	0	713.5	0	0	30.02	48.75	8.41	0	0	4.75	0	0	0	0
Observation1815-J	0	0	0	0	0	0	0	0	138.02	0	0	0	0	310.58	0	1415.76	0	0	0	0	0	0	0	0	0	0	162.07	0	0	0	0	0	0	0	0	0	1334.63	0	0	25.23	19.53	4.99	0	0	12.28	0	0	0	1.27
Observation1816-J	0	0	0	0	0	0	173.19	0	0	0	0	0	0	275.34	0	1090.99	0	400.28	0	0	0	0	0	0	0	0	468.45	0	0	0	0	0	0	0	0	0	1575.03	0	0	8.7	9.46	1.66	0	0	6.86	0	0	0	1.16
Observation1817-J	0	0	40.47	155.91	0	0	1126.47	0	0	0	0	0	0	1714.06	0	0	0	0	0	0	0	0	0	0	0	0	0	0	0	0	0	0	0	0	0	0	1422.6	0	0	0	72.11	0	0	0	14.29	0	0	0	0
Observation2712-Z	0	0	0	0	0	0	0	0	103.04	0	0	0	0	1628.8	0	0	30.88	0	0	0	0	0	0	515.56	229.16	24.59	55.64	0	0	0	0	0	0	0	0	0	976.65	0	0	0	63.83	0	0	0	40.99	0	0	0	5.9
Observation2713-Z	0	0	0	0	0	0	0	0	0	0	0	0	0	1210.59	0	0	539.24	0	0	0	0	0	0	122.06	415.81	655.29	667.9	0	0	0	0	0	0	0	0	0	1341.17	0	0	0	33.72	0	0	0	13.4	0	0	0	28.76
Observation2714-Z	0	48.33	15.12	85.15	0	0	85.48	0	0	0	0	0	0	1493.42	0	0	27.06	0	0	0	0	0	0	4.19	447.22	146.5	0	0	0	0	0	0	0	0	0	0	1339.46	0	0	0	184.88	0	0	0	8.73	0	0	0	1.82
Observation2715-Z	0	0	34.29	0	0	0	0	0	0	0	0	0	0	1218.97	0	257.39	0	0	2.13	0	0	0	0	15.92	393.96	8.35	4.35	0	0	0	0	0	0	0	0	0	1398.87	0	0	7.68	226.79	11.01	0	0	41.67	0	0	0	5.89
Observation2716-Z	0	0	56.41	0	0	0	0	0	0	0	0	0	0	1472.25	0	0	139.64	0	0	0	0	0	0	9.39	262.73	0	454.55	0	0	0	0	0	0	0	0	0	1525.76	0	0	0	166.42	0	0	0	5.73	0	0	0	14.4
Observation2717-Z	0	0	0	0	0	0	0	0	0	0	0	0	0	91.45	0	438.53	0	140.24	0	0	0	0	0	0	28.14	0	0	0	0	0	0	0	0	0	0	0	658.48	0	0	0	25.46	2.58	0	0	0	0	0	0	0
Observation2718-Z	0	95.13	30.86	0	0	0	15.24	0	0	0	0	0	0	708.29	0	69.59	0	0	0	0	0	0	0	7.55	390.57	19.72	0	0	0	0	0	0	0	0	0	0	829.12	0	0	11.95	182.42	17.18	0	0	19.49	0	0	0	0
Observation2719-Z	0	109.37	89.57	435.67	0	0	57.75	155.87	0	0	0	0	0	1018.92	0	137.79	87.61	0	0	0	0	0	0	0	77.74	0	0	0	0	0	0	0	0	0	0	0	1370.57	0	0	16.89	211.04	17.12	0	0	10.22	0	0	0	12.09
Observation2720-Z	0	0	0	0	5.53	0	0	0	0	0	0	0	0	371.96	0	0	14.38	0	0	0	0	0	0	56.73	0	0	48.23	0	0	0	0	0	0	0	0	0	341.09	0	0	0	14.66	0	0	0	69.26	0	0	11.21	0
Observation2721-Z	0	0	0	0	0	0	0	0	0	0	0	0	0	879.75	0	0	590.57	0	0	0	0	0	0	0	0	387.76	915.02	0	0	0	0	0	0	0	0	0	1061.92	0	0	0	56.56	0	0	0	261.74	0	0	0	0
Observation2722-Z	0	156.19	0	104.3	0	0	1.33	0	0	0	0	0	0	1247.3	0	198.25	0	0	0	0	0	0	0	0	0	0	40.01	0	0	0	0	0	0	0	0	0	1523.16	0	0	2.75	93.07	18.26	0	0	62.38	0	0	0	4.27
Observation2723-Z	0	0	0	0	0	0	0	0	169.33	0	0	0	0	1438.62	0	0	0	0	185.51	0	0	0	0	0	0	0	0	0	0	0	0	4.05	0	0	0	0	1449.37	0	0	0	110.85	29.33	0	0	21.22	0	0	0	12.62
Observation2724-Z	0	0	31.52	0	0	0	0	0	0	0	0	0.66	0	1628.87	0	0	0	0	2.29	0	0	0	0	52.02	8.12	0	0	0	0	0	0	0	0	0	0	0	1513.25	0	0	0	122.6	6.3	0	0	11.64	0	0	0	13.53
Observation2725-J	0	779.93	5.81	51.36	0	0	7.58	0	0	0	0	0	0	887.09	0	0	0	0	0	0	0	0	0	0	0	0	0	0	0	0	0	0	0	0	0	0	1653.69	0	0	0	111.88	0	0	0	13.01	0	0	0	6.95
Observation2726-J	0	0	140.55	406.42	3.34	0	0	0	0	0	0	0	0	1283.84	0	350.92	0	0	0	0	0	0	0	0	0	0	0	0	0	0	0	0	0	0	0	0	1444.86	0	0	17.7	120.86	7.75	0	0	1.77	0	2.14	0	0
Observation2727-J	0	0	0	0	35.14	0	0	0	0	0	0	0	0	381.87	0	48.27	56.44	0	0	0	0	0	0	0	410.15	214.53	44.08	0	0	0	0	0	0	0	0	0	268.2	0	0	1.74	58.73	0	0	0	39.17	0	0	0	0
Observation2728-J	0	0	0	0	7.17	0	0	0	0	0	0	0	0	303.66	0	614.52	0	164.11	0	0	0	0	0	17.29	18.4	179.16	162.67	0	0	0	0	0	0	0	0	0	860.04	0	0	10.58	75.54	7.01	0	0	13.16	0	0	0	5.44
Observation2729-J	0	0	0	0	0	0	0	0	0	0	0	0	0	687.02	0	807.27	5.7	132.5	21.11	0	0	0	0	194.66	371.44	200.02	221.8	0	0	0	0	0	0	0	0	0	1209.21	0	0	33.08	47.17	8.56	0	0	26.82	0	0	0	2.25
Observation2730-J	0	217.34	0	13.54	0	0	290.93	64.06	0	0	0	0	0	1050.68	0	45.38	165.63	0	28.74	0	0	0	0	21.62	331.42	38.72	499.43	0	0	0	0	0	0	0	0	0	1477.48	0	0	7.49	151.2	16.36	0	5.08	20.04	0	0	0	0
Observation2731-J	0	0	0	0	0	0	0	0	0	0	0	0	0	966.15	0	307.51	0	0	39.45	0	6.74	0	0	118.5	187.58	33.36	0	0	1.83	0	0	0	0	0	0	0	1079.08	0	0	28.2	339.07	27.74	0	10.33	37.67	0	0	0	0.79
Observation2732-J	0	0	0	0	0	0	0	0	0	0	0	0	0	709.26	0	690.15	0	0	1.36	0	10.93	0	0	76.81	168.77	70.5	0	0	0	0	0	0	0	0	0	0	1109.85	0	0	18.93	268.4	14.75	0	7.56	49.4	0	0	0	6.49
Observation2733-J	0	0	0	0	0	0	0	0	0	0	0	0	0	1168.47	0	232.38	0	0	32.43	0	0	0	0	38.64	501.89	171.92	0	0	0	0	0	0	0	0	0	0	1189.53	0	0	31.75	255.32	15.71	0	0	14.76	0	8.08	0	0
Observation2734-J	0	12.56	5.81	10.25	2.22	0	1309.94	46.85	0	0	0	0	0	1514.22	2.8	0	0	0	2.78	0	0	0	0	0	68.16	0	0	0	0	0	0	0	0	0	0	0	1562.43	0	0	0	179.56	4.17	0	5.88	18.12	0	0	0	0
Observation2735-J	0	0	7.14	0	0	0	0	0	0	0	0	0	0	331.26	0	0	0	0	0	197	0	0	0	0	0	0	52.77	0	0	0	0	0	0	0	0	0	314.29	0	0	0	36.61	3.69	0	0	19.66	0	25.45	0	0
Observation2736-J	0	166.37	0	66.37	0	0	162.7	0	0	0	0	0	4.91	246.88	0	0	0	0	0	0	0	0	0	0	0	0	0	0	0	0	0	0	0	0	0	0	410.45	0	0	0	57.14	0	0	0	18.5	0	0	0	0
Observation2737-J	0	0	0	0	0	0	0	0	0	0	0	0	0	264.47	0	0	0	0	0	417.06	0	0	0	0	0	252.57	0	0	0	0	0	0	0	0	0	0	404.21	0	0	0	5.71	3.61	0	0	7.65	0	0	0	0
Observation2738-J	0	0	33.59	0	0	0	0	0	0	0	0	0	0	1057.48	0	0	0	0	74.86	472.24	31.13	0	0	0	0	801.77	0	0	0	0	0	0	0	0	0	0	713.38	0	0	0	61.38	23.86	35.72	7.7	17.41	0	0	0	6.7
Observation2739-J	0	0	0	0	0	0	0	0	0	0	0	0	0	1526.62	0	0	0	0	11.78	130.38	0	0	0	0	0	1238.31	0	0	0	0	0	0	0	0	0	0	387.12	0	0	0	72.32	17.81	32.03	0.28	13.29	0	0	0	2.28
Observation2740-J	0	0	10.57	0	0	0	0	0	0	0	0	0	0	1405.78	283.18	0	0	0	0	0	0	0	0	0	0	1233.07	46.22	0	0	0	0	0	0	0	0	0	268.66	0	0	0	94.79	0	0	0	2.03	0	28.39	0	0
Observation2741-J	0	0	0	0	0	0	0	0	0	0	0	0	0	812.61	299.4	0	0	0	62.22	442.34	27.13	0	0	0	0	210.26	0	0	0	0	0	0	0	0	0	0	1233.49	0	0	0	80.86	22.92	11.05	9.24	9.11	0	53.21	0	13.12
Observation2742-J	0	149.57	0	0	0	0	27.81	0	0	0	0	0	0	325.48	0	0	0	0	0	1172.68	28.59	0	0	0	0	237.39	0	0	0	0	0	0	0	0	0	0	1332.16	0	0	0	108.53	4.85	6.55	20.99	4.44	0	0	0	8.29
Observation2743-J	0	39.92	63	39.48	0	0	1391.95	0	0	0	0	0	0	1517.13	64.74	0	0	0	0	0	0	0	0	0	0	0	0	0	0	0	0	0	0	0	0	0	1503.85	0	0	0	126.61	0	0	0	33.32	0	0	0	0
Observation2744-J	0	352.12	0	32.3	0	0	184.85	0	0	0	0	0	0	979.32	0	62.95	0	0	24.2	86.39	0	0	0	0	0	208.62	0	0	0	0	0	0	0	0	0	0	1286.33	0	0	0	208.68	17.98	0	1.13	47.52	0	0	0	1.05
Observation2745-J	0	0	0	0	0	0	0	0	0	0	0	0	0	492.41	0	362.99	0	57.24	24.1	733.17	0	0	0	0	0	65.47	373.02	0	0	0	0	0	0	0	0	0	1448.68	0	0	16.32	17.93	17.58	0	11.67	47.24	0	0	0	4.01
Observation2746-J	0	0	0	0	0	0	0	0	0	0	0	0	0	82.77	0	1606.19	0	4.27	5.08	0	0	0	0	0	0	897.64	366.85	0	0	0	0	0	0	0	0	0	778.13	0	0	5.21	4.57	5.82	0	6.46	71.7	0	0	0	2.37
Observation2747-J	0	0	0	0	0	0	0	0	0	0	0	0	0	340.39	0	332.64	0	0	110.81	923.64	9.41	0	0	0	0	132.35	0	0	0	0	0	0	0	0	0	0	1475.78	0	0	9.74	30.07	16.1	0	8.32	2.25	0	0	0	16.81
Observation2748-J	0	0	14.12	0	0	0	0	0	0	0	0	0	0	144.19	15.37	1245.68	0	69.46	209.65	40.13	0	0	0	0	0	18.67	343.46	0	0	0	0	0	0	0	0	0	1654.95	0	0	8.48	35.34	16.6	0	4.09	1.79	0	0	0	5.77
Observation2749-J	0	126.08	0	95.85	0	0	0	0	0	0	0	0	0	293.06	69.97	943.94	0	0	32.15	200.89	4.56	0	0	0	0	0	379.57	0	0	0	0	0	0	0	0	0	1605.53	0	0	4.81	42.08	17.86	0	7.46	31.61	0	16.4	0	6.96
Observation2750-J	0	361.9	15.33	423.96	0	0	44.67	0	0	0	0	0	0	639.72	0	602.62	0	0	5.71	0	0	0	0	16.91	0	0	0	0	0	0	0	0	0	0	0	0	1569.91	0	0	1.07	135.56	15.35	0	0	25.35	0	5.73	0	0
Observation2751-J	0	467.67	4.22	6.29	0	0	8.46	0	0	0	0	0	0	1120.2	0	0	0	0	15.91	0	0	0	0	0	0	240.12	372.56	0	0	0	0	0	0	0	0	0	1264.11	0	0	0	93.12	1.41	0	0	87.3	0	0	0	1.96
Observation2752-K	0	147.77	0	0	0	0	0	0	0	0	0	0	0	1511.92	0	0.95	0	0	13.41	0	0	0	0	0	0	1122.93	0	0	0	25.04	0	0	0	0	0	0	433.82	0	0	0	80.71	7.25	0	0	17.25	0	0	0	10.36
Observation2753-K	0	0	0	0	0	0	0	0	0	0	0	0	0	1700.18	0	0	93.53	0	0	0	0	0	0	0	0	607.31	93.13	0	0	0	0	0	0	0	0	0	791.06	0	0	0	15.68	0	0	0	6.02	0	0	0	2.32
Observation2754-K	0	0	0	0	7.4	0	0.7	0	0	0	0	0	0	932.11	263.4	136.72	0	0	223.75	0	0	0	0	16.42	4.6	127.63	0	0	0	0	0	0	0	0	0	0	1192.47	0	0	6.61	178.79	47.54	0	0	8.79	0	60.45	0	2.99
Observation2755-K	0	0	3.43	0	5.33	0	0	0	0	0	0	0	0	1193.03	0	0	0	0	370.22	0	13.4	0	0	5.92	0.71	463.4	0	0	0	0	0	0	0	0	0	0	913.78	0	0	0	164.34	53.26	0	0	7.61	0	11.96	0	2.69
Observation2756-K	0	232.33	0	0	46.86	0	1.52	0	0	0	0	0	0	94.55	302.2	621.7	0	0	426.18	0	0	0	0	0	0	0	0	0	0	0	0	0	0	0	0	0	1634.54	0	0	17.17	47.98	27.32	0	0	27.12	0	44.82	8.62	6.89
Observation2757-K	3.47	356.28	52.02	770.65	0	0	282.29	0	0	0	0	0	0	1308.95	0	0	0	0	0	0	0	0	0	0	0	10.72	1.75	0	0	0	0	0	0	0	0	0	1583.79	0	0	0	99.59	5.31	0	0	24.37	0	0	27.99	6.82
Observation2789-Z	0	242.17	17.23	283.57	0	0	0.86	0	478.72	0	0	0	0	1523.99	0	0	0	0	0	0	0	0	0	0	0	0	0	0	0	0	0	0	0	0	0	0	1749.22	0	0	0	38.7	0	0	0	1.04	0	0	0	0
Observation2790-Z	0	116.59	0	152.6	0	0	11.31	0	134.89	0	0	0	0	1531.68	0	0	0	0	3.64	0	0	0	0	0	0	62.21	3.46	0	0	0	0	0	0	0	0	0	1592.94	0	0	0	111.21	13.94	0	0	4.67	0	0	0	4.86
Observation2791-Z	0	0	0	0	0	0	0	0	12.42	0	0	0	0	1741.88	0	0	0	0	0	0	0	0	0	0	0	0	8.34	0	0	0	0	0	0	0	0	0	1737.34	0	0	0	63.63	0	0	0	0	0	0	0	6.04
Observation2792-Z	0	0	98.1	0	0	0	0	0	0	0	0	0	0	1769.29	0	0	0	0	0	0	0	0	0	0	0	0	644.89	0	0	0	0	0	0	0	0	0	1670.44	0	0	0	40.25	0	0	0	0	0	0	0	16.7
Observation2793-Z	0	0	0	0	0	0	0	0	538.78	0	0	0	0	1092.24	0	0	0	0	2.26	0	621.69	0	0	0	0	41.28	0	0	0	0	0	0	0	0	0	0	1673.15	0	0	0	41.28	11.55	0	27.25	0	0	0	0	3.02
Observation2794-Z	0	0	0	0	0	0	0	0	0	0	0	0	0	1736.44	0	0	0	0	0	0	0	0	0	0	0	0	0	0	0	0	0	0	0	0	0	0	1737.24	0	0	0	65.53	0	0	0	0	0	0	0	1.96
Observation2795-Z	0	0	0	0	0	0	0	0	185.69	0	0	0	0	1498.05	0	58.98	0	0	160.54	0	0	0	0	0	0	0	537.39	0	0	0	0	0	0	0	0	0	1717.71	0	0	6.11	65.02	9.06	0	0	2.54	0	0	0	1.76
Observation2796-Z	5.37	398.28	0	310.93	0	0	3.99	161.8	0	0	0	0	0	826.65	0	184.68	0	0	96.64	0	0	0	0	0	0	49.85	0	0	0	0	0	0	0	0	0	0	1587.31	0	0	0	71.5	12.39	0	0	6.13	0	0	0	0
Observation2797-Z	0	0	0	0	0	0	0	0	0	0	0	0	0	667.64	0	956.6	0	0	62.12	0	0	0	0	0	0	0	67.49	0	0	0	0	0	0	0	0	0	1251.07	0	0	7.29	29.75	44.31	0	3.47	9.59	0	0	0	6.35
Observation2798-Z	0	0	0	0	0	0	0	0	60.32	0	0	0	0	1122.8	0	534.3	9.42	0	37.18	0	0	0	0	0	0	378.86	53.5	0	0	0	0	0	0	0	0	0	1190.57	0	0	0	73.47	10.82	0	0	2.48	0	0	0	0
Observation2799-Z	0	0	0	0	0	0	0	0	0	0	0	0	0	714.89	0	973.41	0	0	0.94	0	0	0	0	2.37	0	0	30.66	0	0	0	0	0	0	0	0	0	1515.12	0	0	11.76	34.46	29.4	0	0	9.63	0	0	0	11.92
Observation2800-Z	0	0	0	0	0	0	0	0	0	0	0	0	0	772.93	0	737.23	13.85	0	166.74	0	0	0	0	0	0	227.5	0	0	0	0	0	0	0	0	0	0	1285.94	0	0	14.85	42.63	19.83	0	2.72	8.83	0	0	0	6.5
Observation2801-Z	0	0	0	0	0	0	0	0	0	0	0	0	0	1560.83	0	0	0	0	104.14	0	0	0	0	0	0	33.55	52.01	0	0	0	0	0	0	0	0	0	1367.56	0	0	0	83.65	10.97	0	0	38.41	0	0	0	9.06
Observation2802-Z	0	0	0	0	0	0	133.81	0	0	0	0	0	0	1509.86	0	158.64	0	0	10.01	0	0	0	0	0	0	0	0	0	0	0	0	0	0	0	0	0	1579.57	0	0	0	76.75	13.9	0	0	13.58	0	0	0	7.14
Observation2803-Z	0	0	0	0	0	0	0	0	0	0	0	0	0	510.32	0	1100.18	69.73	0	74.21	0	0	0	0	0	0	76.56	417.54	0	0	0	0	0	0	0	0	0	1420.55	0	0	0	30.29	8.33	0	0	0	0	0	0	2.59
Observation2804-Z	0	0	0	0	0	0	0	0	0	0	0	0	0	700.5	0	0	0	0	0	0	0	0	0	0	0	593.11	0	0	0	0	0	0	0	0	0	0	53.34	0	0	0	0	0	0	0	0	0	0	0	0
Observation2805-Z	0	245.2	0	0	0	0	5.58	249.23	91.02	0	0	0	0	469.82	0	177.18	0	0	0	0	0	0	0	0	0	18.7	0	0	0	0	0	0	0	0	0	0	1115.21	0	0	2.16	31.35	24.81	0	0	0	0	0	0	0
Observation2806-Z	0	163.19	0	31.2	0	0	0	0	0	0	0	0	0	144.26	0	1347.48	19.82	95.8	0	0	0	0	0	0	0	935.98	97.95	0	0	0	0	0	0	0	0	0	731.09	0	0	1.74	22.44	3.07	0	0	0	0	0	0	0
Observation2807-Z	0	0	0	0	0	0	0	0	0	0	0	0	0	1146.92	0	0	530.09	0	47.36	0	0	0	0	0	0	740.51	515.86	0	0	0	0	0	0	0	0	0	972.37	0	0	0	63.43	4.5	0	0	5.16	0	0	0	8.52
Observation2808	0	0	0	0	0	0	0	0	0	0	0	0	0	684.61	0	510.25	554.84	0	0	0	0	0	0	0	0	328.45	667.65	0	0	0	0	0	0	0	0	0	1503.39	0	14.36	4.36	39.32	3.28	0	0	1.61	0	0	0	0
Observation2809	0	0	0	0	0	0	0	0	3.31	0	0	0	0	1008.11	0	715.23	0	0	0	0	0	0	0	0	0	25.4	0	0	0	0	0	4.26	0	0	0	0	1687.42	0	3.85	6.03	96.35	2.08	0	0	0	0	0	0	3.71
Observation2810	0	0	0	0	0	0	0	0	0	0	0	0	0	23.79	0	1727.5	0	21.89	0	0	0	0	0	58.24	0	491.54	0	0	0	0	0	0	0	0	0	0	1116.76	0	0	2.73	3.58	11.78	0	0	0	0	0	0	5.1
Observation2811	0	149.26	0	0	48.28	0	0	0	0	0	0	0	19.17	429.08	0	0	0	0	0	954.74	0	0	0	0	0	237.27	0	0	0	0	0	0	0	0	0	0	993.27	0	0	0	162.75	11.93	0	7.59	70.01	0	0	0	0
Observation2812	0	424.2	0	17.57	0	0	0.88	457.71	0	0	20.87	0	8.45	211.74	0	0	0	0	37.28	528.14	0	0	0	0	0	51.26	0	0	0	0	0	0	0	0	0	0	1520.64	0	2.56	0	76.81	24.11	2.45	2.67	13.57	0	0	0	2.42
Observation2813	0	0	0	35.79	0	0	0	0	3	0	0	0	0	1538.34	0	0	0	0	0	184.32	0	0	0	0	0	273.89	965.12	9.1	0	0	0	7.39	0	0	0	0	1429.3	0	0	0	37.55	2.77	6.08	2.9	9.62	0	0	0	0
Observation2814	0	0	22.04	200.1	0	0	0	0	0	0	28.99	0	18.63	227.6	0	0	0	0	57.54	1352.04	0	0	0	0	0	0	0	23.41	0	0	0	0	1.99	0	0	0	1599.34	0	87.72	0	71.32	33.92	0	12.78	9.07	0	0	0	3.77
Observation2815	0	0	0	0	0	0	0	0	0	0	14.4	0	5.71	1374.59	0	0	0	0	25.22	174	0	0	0	0	0	334.38	0	0	0	0	0	0	0	0	0	0	1155.14	0	0	0	162.23	25.8	0	6.67	6.75	0	8.66	0	9.84
Observation2816	0	584.16	0	0	0	0	10.31	0	0	0	0	0	0	816.6	0	0	0	0	0	318.09	0	0	0	0	0	0	0	0	0	0	0	0	0	0	0	0	1646.77	0	0	0	71.92	2.38	0	0	0	0	0	0	3.92
Observation2817	0	1206.97	15.09	16.49	0	0	1.8	0	0	0	0	0	5.67	393.01	0	0	0	0	8.12	0	0	0	0	0	0	5.04	0	8.52	0	0	0	0	0	0	0	0	1587.43	0	0	0	128.73	18.09	0	0	0	0	0	0	0
Observation2818	0	0	12.36	0	0	0	0	0	224.27	0	0	0	0	908.37	0	0	0	0	0	0	0	0	0	0	0	731.32	0	0	0	0	0	0	0	0	0	0	155.05	0	0	0	35.5	0	0	0	0	0	0	0	0
Observation2819	0	698.35	0	21.81	0	0	0	0	0	0	0	0	0	208.56	0	0	0	0	0	0	0	0	0	0	0	52.32	0	0	0	0	0	0	0	1.29	0	0	833.86	0	0	0	28.01	0	0	0	0	0	0	0	1.78
Observation2820	0	0	0	0	0	0	0	0	0	0	30.88	0	0	1632.4	0	0	0	0	0	0	0	0	0	4.48	0	1044.37	141.35	0	0	0	0	0	0	4.95	0	0	461.66	0	0	0	78.79	0	0	0	15.26	0	0	0	2.91
Observation2821	0	0	0	0	0	0	0	0	0	0	118.57	0	0	1437.67	0	0	177.48	0	0	0	0	0	0	0	0	903.9	755.05	0	0	0	0	0	0	0	0	0	639.9	0	0	0	34.89	0	0	0	27.45	0	0	0	0
Observation2822	0	0	0	0	0	0	0	0	1.16	0	0	0	0	936.81	85.2	459.58	0	0	213.77	0	0	0	0	18.42	41.04	144.92	20.92	0	0	0	0	0	0	0	0	0	1458.83	0	0	4.09	73.29	32.95	0	0	0	0	21.01	0	4.36
Observation2823	0	0	0	0	0	0	0	0	0	0	0	0	0	359.14	0	542.1	0	0	116.55	712.14	0	0	0	0	1.95	172.72	0	0	0	0	0	0	0	0	0	0	1537.02	0	0	3.94	41.6	11.59	4.25	6.02	0	0	26.73	0	0
Observation2824	0	32.98	0	0	0	0	2.04	5.91	287.95	0	0	0	0	299.86	0	1358.58	0	0	0	0	0	0	0	0	0	0	0	0	0	0	0	0	0	0	0	0	1504.88	0	0	17.86	36.05	19.27	5.21	4.66	18.02	0	3.19	0	8.75
Observation2825	0	296.9	73.53	322.4	0	0	120.78	0	0	0	0	0	0	701.33	0	469.21	0	0	144.04	0	0	0	0	0	17.14	8.21	0	0	0	0	0	0	0	0	0	0	1394.56	0	4.61	17.88	122.83	19.66	0	0	0	0	0	0	0
Observation2826	0	0	0	0	0	0	0	0	0	0	0	0	0	0	0	0	0	0	1810.88	0	0	0	0	0	0	0	0	0	0	0	0	0	0	0	0	0	1810.84	0	0	0	0	0	0	0	0	0	0	0	0
Observation2827	0	0	0	0	0	0	0	0	0	0	0	0	0	1752.52	0	0	0	0	0	0	0	0	0	0	0	1508.2	0	0	0	0	0	0	0	0	0	0	99.21	0	0	0	48.37	0	0	0	4.66	0	0	0	2.15
Observation2828	0	0	0	0	0	0	0	0	0	0	0	0	0	0	0	0	0	0	1812.26	0	0	0	0	0	0	0	0	0	0	0	0	0	0	0	0	0	1812.23	0	0	0	0	0	0	0	0	0	0	0	0
Observation2829	0	0	0	0	0	0	0	0	0	0	0	0	0	633.08	0	0	1130.51	0	0	0	0	0	0	0	0	42.52	214.46	0	0	0	0	0	0	0	0	0	1602.06	0	0	0	45.34	0	0	0	0	0	6.55	0	0
Observation2830	203.64	0	0	119.2	0	0	1.83	0	0	0	0	0	0	0	0	0	0	0	1601.13	0	0	0	0	0	0	0	0	0	0	0	0	0	0	0	0	0	1803.57	0	0	0	0	7.31	0	0	0	0	1.33	0	0
Observation2831	0	159.92	23.9	265.59	0	0	0	0	0	0	0	0	0	930.37	0	0	634.96	0	0	0	0	0	0	0	0	161.99	616.75	0	0	0	0	0	0	0	0	0	1514.27	0	0	0	75.17	0	0	0	0	0	0	0	0
Observation2832	0	0	0	0	0	0	0	0	0	0	0	0	0	1558.93	0	0	0	0	7.62	0	0	0	0	0	0	0	11.2	0	0	0	0	0	0	0	0	0	1421.35	0	0	0	172.38	37.76	0	0	0	0	0	0	0
Observation2833-J	0	0	0	0	0	0	0	0	0	0	0	0	0	1436.75	0	0	0	0	2.95	0	0	0	0	0	0	0	0	0	0	0	0	0	0	0	0	0	1314.16	0	0	0	127.96	3.79	0	0	187.47	0	0	3.4	0
Observation2834-J	0	0	0	0	0	0	0	0	0	0	0	0	0	1247.27	0	0	53.19	0	267.76	0	0	0	0	35.05	0	3.27	287.4	0	0	0	0	0	0	0	0	0	1408.33	0	0	0	126.09	35.99	0	0	67.01	0	0	0	0
Observation2835-J	0	0	0	0	0	0	0	0	0	0	0	0	0	1640.23	85.11	0	0	0	0	0	0	0	0	0	0	0	0	0	0	0	0	0	0	0	0	0	447.19	0	0	0	95.63	0	0	0	17.8	0	0	0	4.73
Observation2836-J	0	0	18.12	0	0	0	0	0	0	0	0	0	0	559.59	0	0	0	0	943.48	0	0	0	0	0	0	0	24.42	0	0	0	0	0	0	0	0	0	1425.3	0	0	0	89.41	172.73	0	0	0	0	0	0	0
Observation2837-J	0	0	0	0	0	0	0	0	0	0	0	0	0	1684.83	0	0	0	0	0	0	0	0	0	0	0	25.89	0	0	0	0	0	0	0	0	0	0	1568.28	0	0	0	82.81	0	0	0	15	0	0	0	8
Observation2838-J	0	142.61	0	0	0	0	0	0	0	0	0	0	0	104.69	0	0	0	0	1338.05	0	0	0	0	0	0	0	0	0	0	0	0	0	0	0	0	0	1496.8	0	0	0	91.14	82.6	0	0	5.37	0	0	0	0
Observation2839-J	72.08	149.74	0	62.65	0	0	0	0	0	0	0	0	0	1458.35	0	0	0	0	13.67	0	0	0	0	0	0	0	0	0	0	0	0	0	0	0	0	0	1645.48	0	0	0	83.85	4.06	0	0	3.55	0	0	0	11.86
Observation2840-J	0	0	0	0	0	0	0	0	0	0	0	0	0	1489.02	0	129.5	0	0	0	0	0	0	0	0	0	352.23	59.71	0	0	0	0	0	0	0	0	0	1041.29	0	0	0	107.94	4.27	0	0	65.13	0	0	0	9.79
Observation2841-J	45.62	25.45	0	294.94	0	0	0.88	0	0	0	0	0	2.66	166.55	0	757.39	0	259.71	311.19	0	0	0	0	0	0	17.2	584.48	0	0	0	0	0	0	0	0	0	1516.9	0	0	14.72	145.85	26.2	2.13	11.6	17.92	0	0	0	3.96
Observation2842-J	0	34.16	0	57.07	0	0	204.86	0	0	0	0	0	0	432.22	0	1173.64	0	0	0	0	0	0	0	0	0	453.91	0	0	0	0	0	0	0	0	0	0	1157.58	0	0	12.24	106.1	15.3	0	0	6.78	0	0	0	6.3
Observation2843-J	0	0	0	0	0	0	0	0	0	0	0	0	0	1419.1	0	124.55	0	0	0	0	0	0	0	0	0	162.44	77.99	0	0	0	0	0	0	0	0	0	1339.78	0	0	5.15	180.68	7.25	0	0	60.26	0	0	0	13.81
Observation2844-J	0	0	0	0	0	0	0	0	0	0	0	0	0	1426.58	4.55	0	0	0	148.32	0	0	0	0	0	0	177.19	0	0	0	0	0	0	0	0	0	0	1308.62	0	0	0	161.42	20.15	0	0	31.18	0	0	0	1.99
Observation2845-J	0	0	0	0	0	0	0	0	0	0	0	0	0	1132.03	0	410.74	0	0	56.84	0	0	0	0	28.78	0	0	0	0	0	0	0	0	0	0	0	0	1505.86	0	0	53.58	109.53	11.35	0	0	12.45	0	0	0	4.92
Observation2846-J	0	38.58	0	957.7	0	0	16.88	60.33	0	0	0	0	0	164.54	0	1231.12	0	58.08	0	0	79.14	0	0	0	0	0	87.64	0	0	0	0	0	0	0	0	0	1554.88	0	0	12.67	57.67	4.95	0	30.34	55.76	0	0	0	17.1
Observation2847-J	0	0	0	0	0	0	0	0	0	0	0	0	0	1190.57	0	202.26	0	0	0	0	0	0	0	25.87	511.28	87.86	0	0	0	0	0	0	0	0	0	0	1271.12	0	0	5.62	337.98	19.32	0	0	25.43	0	0	0	7.73
Observation2848-J	0	0	0	0	0	0	0	0	0	0	0	0	0	1622.62	0	0	143.61	0	0	0	0	0	0	0	0	10.58	86.64	0	0	0	0	0	0	0	0	0	1666.67	0	0	0	30.83	0	0	0	0	0	0	0	5.35
Observation2849-J	0	0	11.3	0	0	0	0	0	0	0	0	0	0	1338.63	0	0	311.98	0	0	0	0	0	0	7.4	107.31	364	153.33	0	0	0	0	0	0	0	0	0	1257.69	0	0	0	77.12	0	0	0	64.74	0	0	0	3.56
Observation2850-J	0	0	0	0	0	0	0	0	0	0	0	0	0	1621.97	0	0	20.61	0	0	0	0	0	0	0	0	0	5.22	0	0	0	0	0	0	0	0	0	1547.07	0	0	0	90.56	0	0	0	18.64	0	0	0	6.31
Observation2851-J	0	0	0	0	0	0	0	0	0	0	0	0	0	937.11	0	0	677.64	0	0	0	0	0	0	25.63	53.67	12.34	557.28	0	0	0	0	0	0	0	0	0	1564.5	0	0	0	89.76	0	0	0	66.74	0	0	0	0
Observation2852-J	0	0	28.39	0	0	0	0	0	0	0	0	0	0	441.03	0	793.47	0	479.18	0	0	0	0	0	0	0	51.94	121.03	0	0	0	0	0	0	0	0	0	1606.62	0	0	11.4	58.22	4.7	0	0	2.32	0	0	0	1.18
Observation2853-J	0	0	0	0	0	0	0	0	0	0	0	0	0	1059.48	0	0	453.46	0	0	0	0	0	0	0	0.96	0	519.48	0	0	0	0	0	0	0	0	0	1507.77	0	0	0	177.01	0	0	0	94.23	0	0	0	2.5
Observation2854-J	0	0	0	0	0	0	0	0	0	0	0	0	0	1578.21	0	0	44.39	0	0	0	0	0	0	0	2.97	103.57	19.12	0	0	0	0	0	0	0	0	0	1369.87	0	0	0	144.01	0	0	0	18.9	0	0	0	2
Observation2855-J	0	0	0	0	0	0	0	0	0	0	0	0	0	1436.87	0	0	0	0	0	0	0	0	0	0	5.06	0	0	0	0	0	0	0	0	0	0	0	1424.91	0	0	0	318.92	0	0	0	26.58	0	0	0	9.71
Observation2856-J	0	0	0	0	0	0	0	0	0	0	0	0	0	1637.71	0	0	9.63	0	0	0	0	0	0	0	0	0	59.79	0	0	0	0	0	0	0	0	0	1622.23	0	0	0	100.71	0	0	0	0	0	0	0	8.04
Observation2857-J	0	264.02	30.39	1050.26	0	0	0	0	0	0	0	0	0	1368.92	0	0	0	0	0	0	0	0	0	0	4.44	0	22.92	0	0	0	0	0	0	0	0	0	1583.36	0	0	0	100.08	0	0	0	45.38	0	0	0	0
Observation2858-J	0	88.11	0	625.03	0	0	51.03	0	0	0	0	0	0	1555.21	0	0	0	0	0	0	0	0	0	0	0	0	0	0	0	0	0	0	0	0	0	0	1623.6	0	0	0	129.3	0	0	0	12.05	0	0	0	3.47
Observation2859-J	0	0	42.89	0	0	0	0	0	0	0	0	0	0	1468.2	0	0	181.59	0	0	0	0	0	0	0	226.58	0	410.49	0	0	0	0	0	0	0	0	0	1606.03	0	0	0	107.45	0	0	0	36.43	0	0	0	0
Observation2860-J	0	0	0	0	0	0	0	0	0	0	0	0	0	1662.88	0	0	0	0	0	0	0	0	0	0	0	0	0	0	0	0	0	0	0	0	0	0	1657.2	0	0	0	96.31	0	0	0	0	0	0	0	2.11
Observation2896-K	0	225.82	0	81.7	0	0	1.4	0	0	0	2.3	0	0	523.95	0	0	0	0	747.61	85.82	83.99	0	0	0	0	174.67	0	0	0	10.89	0	0	0	0	0	0	1432.44	0	23.16	0	73.94	31.57	0	5.53	5.53	0	2.3	0	0
Observation2897-K	0	0	0	0	0	0	0	0	0	0	0	0	8.59	30.4	0	0	0	0	127.82	1398.2	145.25	0	0	0	0	47.74	0	3.7	0	0	1.08	0	0	0	0	0	1651.31	0	0	0	15.93	31.03	14.34	20.3	10.74	0	0	0	0
Observation2898-K	0	0	0	0	0	0	0	0	0	0	0	0	0	373.27	0	0	157.26	0	0	851.25	0	0	0	0	0	310.1	2.7	0	0	0	0	0	0	0	0	0	1036.41	0	0	0	80.73	8.55	9.38	0	28.89	0	22.79	0	0
Observation2899-K	0	0	0	0	0	0	0	0	0	0	0	0	0	280.85	0	0	0	0	0	0	0	0	0	0	0	226.15	19.7	0	0	0	0	0	0	0	0	0	27.05	0	0	0	27.97	0	0	0	0	0	0	0	0
Observation2900-K	0	0	0	0	0	0	0	0	0	0	9.54	0	0	234.99	0	0	0	0	1347.51	169.87	0	0	0	0	0	0	0	0	0	0	0	0	0	0	0	0	1659.13	0	0	0	8.48	21.85	0	5.87	11.64	0	5.67	0	0
Observation2901-K	0	0	0	0	0	0	0	0	0	0	0	0	7.46	643.05	0	0	0	0	162.7	931.28	0	0	0	0	0	316.64	27.24	0	0	0	0	0	0	0	0	0	1360.71	0	0	0	19.31	21.24	11.76	2	8.26	0	2.31	0	0
Observation2902-K	0	0	0	0	0	0	0	0	0	0	0	0	0	601.11	0	0	0	0	517.42	0	0	0	0	0	0	0	122.3	0	0	0	0	0	0	0	0	0	1098.76	0	0	0	10.92	33.95	0	0	31.32	0	41.01	0	0
Observation2903-K	0	111.91	0	191	0	0	100.05	0	0	0	0	0	0	472.55	0	0	0	0	0	0	0	0	0	0	0	0	0	0	0	0	0	0	0	0	0	0	571.65	0	0	0	95.67	0	0	0	8.71	0	3.42	0	0
Observation2904-K	0	18.62	76.93	675.81	0	0	380.64	0	0	0	2.37	0	0	1115.74	49.39	0	0	0	43.26	402.89	27.18	0	0	0	0	0	0	0	0	0	0	1.94	0	0	0	0	1572.87	0	0	0	78.68	21.95	8.27	13.08	10.75	0	0	0	0
Observation2905-K	0	0	0	0	0	0	0	0	0	0	0	0	0	1624.46	0	0	0	0	54.7	0	0	0	0	0	0	0	622.75	0	0	0	0	0	0	0	0	0	1651.25	0	0	0	79.27	12.41	0	0	33.72	0	0	0	9.4
Observation2906-K	0	63.17	0	311.51	0	0	0.44	0	0	0	9.06	0	4.06	1267.04	13.12	0	0	0	222.75	0	0	0	0	0	0	0	7.07	3.37	0	0	0	2.55	0	0	0	0	1230.49	0	0	0	203.86	2.79	0	0	25.85	0	0	0	0
Observation2907-K	16.81	32.41	0	419.16	0	0	41.3	0	0	0	0	0	0	954.39	0	0	0	0	593.54	0	0	0	0	0	0	0	0	0	0	0	0	0	0	0	0	0	1592.7	0	0	0	74.45	117.33	0	0	6.45	0	0	0	0
Observation2908-K	0	121.91	0	198.06	0	0	106.72	0	0	0	0	0	0	1361.5	0	0	0	0	101.58	0	0	0	0	0	0	0	0	0	0	0	0	4.78	0	0	0	0	1494.7	0	0	0	163.59	20.41	0	0	10	0	0	0	0
Observation2909-K	0	0	0	33.72	1	0	15.14	0	56.55	0	0	0	0	1435.97	0	0	0	0	128.57	0	0	0	0	0	0	23.44	0	0	0	3.27	0	0	0	0.34	0	0	1532.93	0	0	0	204.66	27.85	0	0	0.46	0	0	0	17.93
Observation2910-K	0	0	0	0	0	0	0	0	4.99	0	0	0	0	1537.28	0	0	69.68	0	30.37	0	0	0	0	0	0	0	204.2	0	2.07	0	0.7	7.59	0	0	0	0	1535.52	0	0	0	108.7	23.21	0	0	11.16	0	0	0	0
Observation2911-K	0	0	0	0	1.29	0	3.5	0	0	0	0	0	0	1606.26	85.59	0	0	0	0	0	0	0	0	0	0	0	65.67	0	0	0	0	0	0	0	0	0	1680.14	0	0	0	112.98	0	0	0	1.41	0	0	0	31.16
Observation2912-K	0	0	22.83	0	0	0	0	0	27.11	0	0	0	0	1112.37	453.26	0	0	0	68.64	0	0	0	0	0	0	1.98	0	0	2.12	0	0	0	0	0.71	0	0	1518.62	0	0	0	132.47	14.85	0	0	18.05	0	2.68	0	5.65
Observation2913-K	0	0	0	0	0	0	0	0	11.01	0	0	0	0	1572.37	0	0	0	0	69.19	0	0	0	0	0	0	0	11.09	0	0	0	0	0	0	0	0	0	1635.18	0	0	0	144.83	17.24	0	0	0	0	0	0	27.75
Observation2914-K	0	0	2.24	0	0	0	0	0	0	0	0	0	0	1100.32	100.25	0	0	0	306.77	0	0	0	0	0	0	0	0	0	0	0	0.54	6.96	0	0	0	0	1423.1	0	0	0	186.95	93.5	0	0	2.81	0	0	0	12.09
Observation2915-K	46.21	7.71	0	332.77	1.14	0	13.72	0	0	0	0	0	0	1074.58	0	0	0	0	475.89	0	0	0	0	0	0	0	0	0	0	0	0	0	0	0	0	0	1597.03	0	0	0	123.05	63.38	0	0	6.09	0	0	0	10.11
Observation2916-K	0	117.03	0	255.04	0	0	13.12	0	0	0	5.94	0	0	1072.9	200.45	0	0	0	230.35	0	0	0	0	0	0	0	0	0	0	0	0	0	0	0	0	0	1491.67	0	0	0	115.43	55.37	0	0	11.92	0	0	0	11.02
Observation2917-K	0	0	0	535.3	0	0	5.57	0	0	0	0	0	0	0	0	0	0	0	1759.57	0	0	0	0	0	0	0	0	0	0	0	0	0	0	0	0	0	1758.61	0	0	0	4.6	37.88	0	0	5.75	0	0	0	0
Observation2918-K	0	0	0	462.9	0	0	0	0	0	0	0	0	0	41.72	0	0	0	0	1684.48	0	0	0	0	0	0	0	0	0	0	10.34	0	0	0	0	0	0	1721.48	0	0	0	0	58.95	0	0	0	0	0	0	0
Observation2941-K	0	0	0	4.2	0	0	6.76	0	0	0	0	0	0	1670.02	0	0	0	0	52.36	0	0	0	0	0	0	0	0	0	0	0	0	0	0	0	0	0	1603.09	0	0	0	54.91	17.66	0	0	0	0	0	5.66	0
Observation2942-K	0	0	0	0	0	0	0	0	0	0	0	0	0	292.32	0	0	0	0	70.27	0	0	0	0	0	0	0	0	0	0	0	0	0	0	0	0	0	360.25	0	3.96	0	30.05	54.93	0	0	0	0	0	0	0
Observation2943-K	0	0	0	171.39	0	0	0	0	0	0	2.33	0	6.97	1363.47	0	0	0	0	0	0	0	0	0	0	0	0	0	0	0	0	0	0	0	0	0	0	1351.09	0	0	0	175.92	0	0	0	10.57	0	0	0	0
Observation2944-K	0	0	7.05	0	0	0	0	0	0	0	0	0	0	1672.12	0	0	0	0	3.04	0	0	0	0	0	0	211	0	0	0	0	0	0	0	0	0	0	1312.57	0	0	0	114.39	9.11	0	0	2.25	0	0	0	1.68
Observation2945-K	0	166.67	0	54.54	0	0	12.47	0	0	0	0	0	0	1389.29	7.86	0	0	0	0	0	0	0	0	0	0	0	0	0	0	0	4.96	0	0	0	0	0	1543.31	0	0	0	231.29	5.62	0	0	2.33	0	0	0	0
Observation2946-K	0	0	0	0	6.4	0	73.2	0	0	0	0	0	0	1729.95	0	0	0	0	0	0	0	0	0	0	0	1077.38	203.67	0	0	0	0	0	0	0	0	0	508.48	0	0	0	34.87	0	0	0	36.81	0	0	0	22.66
Observation2947-K	0	7.52	0	286.56	0	0	8.77	0	0	0	0	0	0	821.58	69.46	729.09	0	0	0	0	0	0	0	0	0	0	13.33	0	0	0	0	0	0	0	0	0	1603.51	0	0	13.19	155.01	5.83	0	0	0	0	0	0	1.34
Observation2948-K	0	0	0	0	0	0	1.51	0	0	0	0	0	0	1472.82	0	0	0	0	201.8	0	0	0	0	0	0	0	0	0	0	4.32	0	0	0	0	0	0	1617.95	0	2.89	0	77.12	28.85	0	0	0	0	0	0	4.64
Observation2949-K	0	0	0	0	0	0	0	0	0	0	0	0	0	1357.4	0	0	0	0	50.97	0	0	0	0	0	0	0	20.58	0	0	0	0	0	0	0	0	0	1376.32	0	0	0	287.85	43.1	0	0	0	0	0	0	0
Observation2950-K	0	0	0	0	0	0	0	0	0	0	0	0	0	1710.62	0	0	0	0	36.51	0	0	0	0	0	0	0	34.36	0	0	0	1.23	0	0	0	0	0	1512.03	0	0	0	37.75	11.9	0	0	0	0	0	0	13.47
Observation2951-K	0	0	0	0	0	0	0	0	0	0	3.32	0	0	1380.59	0	4.62	5.58	0	76.18	0	0	0	0	0	0	0	0.98	0	0	0	0	0	0	0.95	0	0	1409.25	0	0	0	246.14	10.65	0	0	0	0	0	0	0
Observation2952-J	0	95.33	0	484.45	0	0	2.01	0	0	0	0	0	0	1121.95	0	0	0	0	488.44	0	0	0	0	0	0	0	0	0	0	0	0	0	0	0	0	0	1701.8	0	0	0	24.53	58.03	0	0	1.62	0	0	0	0
Observation2953-J	0	0	0	265.57	0	0	941.96	0	0	0	0	0	0	1208.16	0	24.78	0	0	511.39	0	0	0	0	0	0	0	0	0	0	0	0	0	0	0	0	0	1743.35	0	0	0	26.1	18.6	0	0	0	0	0	0	0
Observation2954-J	0	0	0.77	0	0	0	0	0	0	0	0	0	0	1648.92	0	0	0	0	101	0	0	0	0	0	0	0	0	0	0	0	0	0	0	0	0	0	1744.29	0	0	0	35.68	14.81	0	0	0	0	24.18	0	0
Observation2955-J	0	0	0	0	0	0	0	0	0	0	0	0	0	1766.58	0	0	0	0	0	0	0	0	0	0	0	0	30.73	0	0	0	0	0	0	0	0	0	1755.53	0	0	0	23.85	0	0	0	0	0	0	0	0
Observation2956-J	0	0	0	0	0	0	0	0	0	0	0	0	0	45.14	0	1758.03	0	0	0	0	0	0	0	472.38	1315.82	0	552.71	0	0	0	0	0	0	0	0	0	1059.19	0	0	2.64	0	0.69	0	0	0	0	0	0	1.99
Observation2957-J	0	0	0	0	0	0	0	0	0	0	0	0	0	1140.15	0	495.76	0	0	0	0	0	0	0	0	826.62	186.85	297.46	0	0	0	0	0	0	0	0	0	1017.67	0	0	0	118.73	4.09	0	0	28.2	0	0	0	1.33
Observation2958-J	0	0	0	0	0	0	0	0	0	0	0	0	0	547.3	0	0	0	0	0	0	0	0	0	79.1	114.53	0	284.67	0	0	0	0	0	0	0	0	0	269.84	0	0	0	56.28	0	0	0	1.23	0	0	0	0
Observation2959-J	0	0	0	0	0	0	0	0	0	0	0	0	0	486.72	0	647.33	0	0	0	0	0	0	0	271.06	848.39	0	0	0	0	0	0	0	0	0	0	0	843.1	0	0	10.25	38.93	6.21	0	0	0	0	0	0	0
Observation2960-J	0	0	0	0	0	0	0	0	0	0	0	0	0	244.19	0	1474.75	0	0	0	0	0	0	0	376.66	1326.67	0	91.82	0	0	0	0	0	0	0	0	0	1261.91	0	0	20.91	46.01	5.04	0	0	10.55	0	0	0	0
Observation2961-J	0	0	0	0	0	0	0	0	0	0	0	0	0	59.5	0	1681.99	0	0	0	0	0	0	0	112.08	1621.76	0	278.22	0	0	0	0	0	0	0	0	0	1620.98	0	0	16.96	32.57	5.23	0	0	0	0	0	0	0
Observation2962-J	0	86.56	0	918.41	0	0	641.89	0	0	0	0	0	0	1423.43	0	216.23	0	0	0	0	0	0	0	207.66	1336.6	0	3.8	0	0	0	0	0	0	0	0	0	1413.9	0	0	0	51.95	1.49	0	0	15.63	0	0	0	0
Observation2963-J	0	0	0	0	0	0	0	0	0	0	0	0	0	1331.87	0	406.01	14.49	0	0	0	0	0	0	157.25	1458.64	0	474.14	0	0	0	0	0	0	0	0	0	1458.95	0	0	7.01	29.82	4.27	0	0	11.22	0	0	0	0
Observation3008	0	875.5	0	0	0	0	118.22	0	0	0	0	0	0	661.96	0	0	0	0	11.31	0	0	0	0	0	8.77	0	0	18.73	0	0	0	0	0	0	0	0	1513.56	0	0	0	209.83	0	0	0	3.18	0	63.57	0	3.12
Observation3009	0	46.47	0	0	0	0	0	0	0	0	0	0	0	538.11	0	0	3.17	0	456.71	551.38	0	0	0	0	0	0	306.48	0	0	0	0	0	0	0	0	0	1578.03	0	0	0	53.98	46.64	0	30.68	67.95	0	0	0	9.88
Observation3010	0	0	0	0	0	0	0	0	9.15	0	0	0	0	1660.34	0	0	97.38	0	0	0	0	0	0	0	0	208.98	1480.28	0	0	0	0	0	0	0	0	0	598.14	0	9.65	0	3.77	0	0	0	45.75	0	0	0	0
Observation3011-J	0	0	2.57	0	0	0	0	0	0	0	0	0	0	615.02	135.7	0	0	0	10.41	900.35	0	0	0	12.34	0	0	84.17	0	0	0	0	0	0	0	0	0	1375.47	0	0	0	91.91	13.12	0	21.93	0	0	59.27	0	0
Observation3012-J	0	0	0	0	0	0	0	0	0	0	0	0	0	930.94	13.73	0	8.6	0	328.84	437.24	0	0	0	0	0	0	139.17	0	0	0	0	0	0	0	0	0	1481.72	0	0	0	35.35	36.66	0	0	0	0	84.59	0	0
Observation3013-J	0	0	0	0	0	0	0	0	0	0	0	0	0	915.66	0	0	0	0	97.47	630.74	0	0	0	0	0	0	0	0	0	0	0	0	0	0	0	0	1615.18	0	0	0	84.16	30.35	0	1.7	0	0	0	0	4.08
Observation3014-J	0	77.98	6.96	47.7	0	0	413.49	0	0	0	0	0	1.7	1543.05	0	0	0	0	3.55	0	0	0	0	0	0	116.38	0	0	0	0	0	0	0	0	0	0	1493.16	0	0	0	130.34	5.63	0	0	9.77	0	0	0	0
Observation3015-J	0	0	0	0	0	0	0	0	0	0	0	0	0	128.7	0	0	0	0	373.47	0	0	0	0	0	0	0	0	0	0	0	0	0	0	0	0	0	500.3	0	0	0	67.13	10.34	0	0	3.77	0	0	0	0
Observation3016-J	0	35.53	0	0	0	0	177.49	0	0	0	0	0	0	1019.89	0	0	0	0	41.15	0	0	0	0	0	0	2.44	0	0	0	0	0	0	0	0	0	0	1016.73	0	0	0	92.76	24.2	0	0	1.38	0	0	0	2.03
Observation3017-J	0	0	0	0	0	0	0	0	0	0	0	0	0	1756.76	0	0	0	0	0	0	0	0	0	0	0	810.08	44.17	0	0	0	0	0	0	0	0	0	749.47	0	0	0	36.07	0	0	0	0	0	0	0	2.74
Observation3018-J	0	0	0	0	0	0	0	0	0	0	0	0	0	1580.32	0	0	0	0	0	0	0	0	0	0	0	96.84	181.23	0	0	0	0	0	0	0	0	0	1434.54	0	0	0	77.27	0	0	0	122.56	0	0	0	6.14
Observation3019-J	0	0	0	0	0	0	0	0	0	0	0	0	0	1015.11	24.27	0	0	0	617.06	0	0	0	0	0	0	3.28	23.19	0	0	0	0	0	0	0	0	0	1511.9	0	0	0	97.63	34.79	0	0	1.74	0	0	0	5.41
Observation3020-J	0	0	0	0	0	0	0	0	0	0	0	0	0	1548.92	46.85	0	0	0	0	0	0	0	0	0	0	0	0	0	0	0	0	0	0	0	0	0	1248.88	0	0	0	176.3	0	0	0	9.76	0	0	0	7.47
Observation3021-J	0	27.69	0	0	0	0	9.96	0	0	0	0	0	0	1660.24	0	0	0	0	2.11	0	0	0	0	0	0	57.31	0	0	0	0	0	0	0	0	0	0	1536.65	0	0	0	96.02	2.8	0	0	0	0	0	0	2.72
Observation3022-J	0	49.84	65.98	622.4	0	0	0	0	0	0	0	0	0	1118.32	0	92.88	0	0	241.4	0	0	0	0	0	0	0	0	0	0	0	0	0	0	0	0	0	1380.57	0	0	13.84	225.33	21.58	0	0	5.99	0	0	0	1.81
Observation3105-J	0	0	0	0	0	0	0	0	0	0	0	0	0	1817.25	0	0	0	0	0	0	0	0	0	0	0	0	0	0	0	0	0	0	0	0	0	0	1817.06	0	0	0	3.89	0	0	0	0	0	0	0	0
Observation3106-J	0	0	0	0	0	0	0	0	0	0	0	0	0	435.64	0	1354.51	0	0	0	0	0	0	0	0	0	0	0	0	0	0	0	0	0	0	0	0	1210.68	0	0	4.39	0	0	0	0	0	0	0	0	0.36
Observation3107-J	0	0	0	0	0	0	0	0	0	0	0	0	0	0	0	300	0	0	0	0	0	0	0	0	0	0	0	0	0	0	0	0	0	0	0	0	299.97	0	0	0	0	0	0	0	0	0	0	0	0
Observation3108-J	0	495.68	0	35.21	0	0	82.62	0	0	0	0	0	0	749.32	0	155.26	0	0	0	0	0	0	0	0	0	60.75	31.43	0	0	0	0	0	0	0	0	0	1331.01	0	0	4.92	88.24	4.38	0	0	2.16	0	0	0	0
Observation3109-J	0	0	0	0	0	0	0	0	0	0	0	0	0	153.93	0	1604.1	0	0	18.11	0	0	0	0	1.46	0	0	0	0	0	0	0	0	0	0	0	0	861.38	0	0	3.65	7.26	9.02	0	0	0	0	0	0	0
Observation3110-J	0	0	0	0	0	0	0	0	0	0	0	0	0	1074.68	0	608.65	0	0	0	0	0	0	0	0	0	0	0	0	0	0	0	0	0	0	0	0	1661.41	0	0	5.28	53.1	4.72	0	0	0	0	0	0	0
Observation3111-J	0	0	0	0	0	0	0	0	0	0	0	0	0	1345.85	0	330.49	0	0	0	0	0	0	0	0	0	13.72	0	0	0	0	0	0	0	0	0	0	1656.68	0	0	6.9	74.55	1.93	0	0	1.54	0	0	0	0
Observation3112-J	0	653.39	0	95.28	0	0	13.99	0	0	0	0	0	0	134.7	0	946.7	0	0	0	0	0	0	0	0	0	0	0	0	0	0	0	0	0	0	0	0	1731.33	0	0	14.49	27.21	12.18	0	0	3.63	0	0	0	2.57
Observation3171	0	0	0	0	0	0	0	0	0	0	0	0	0	0	0	1683.18	0	0	0	0	0	0	0	0	0	70.98	0	0	0	0	0	0	0	0	0	0	1609.72	0	0	0	0	0	0	0	0	0	0	0	2.8
Observation3172	0	0	0	0	0	0	0	0	0	0	0	0	0	0	0	192.43	0	0	0	0	0	0	0	0	0	32.04	0	0	0	0	0	0	0	0	0	0	152.01	0	0	15.69	0	0	0	0	0	0	0	0	0
Observation3173	0	0	0	0	0	0	0	0	0	0	0	0	0	0	0	168.64	0	0	0	0	0	0	0	0	0	53.13	0	0	0	0	0	0	0	0	0	0	113.03	0	0	11.94	0	6.01	0	0	0	0	0	0	0
Observation3174	0	0	0	0	0	0	0	0	868.01	0	0	0	0	1522.81	0	0	0	0	0	0	0	0	0	0	0	0	0	0	0	0	0	0	0	0	0	0	1511.78	0	0	0	92.19	0	0	0	0	0	0	0	0
Observation3175	0	74.18	0	191.57	0	0	21.32	0	87.22	0	0	0	0	967.06	0	399.6	0	0	0	0	0	0	0	0	0	0	0	0	0	0	0	0	0	5.99	0	0	1330.51	0	0	13.05	273.51	3.99	0	0	13.34	0	0	0	8.09
Observation3176	0	0	0	0	0	0	0	0	0	0	0	0	0	1474.68	0	0	0	0	0	0	0	0	0	0	0	201.68	0	0	0	0	0	0	0	0	0	0	1160.62	0	0	0	271.94	11.4	0	0	7.94	0	0	0	2.71
Observation3177	0	0	0	0	0	0	0	0	0	0	0	0	0	1625.75	0	0	22.04	0	0	0	0	0	0	0	0	0	57.51	0	0	0	0	0	0	0	0	0	1596.88	0	0	0	105.17	0	0	0	36.9	0	0	0	8.35
Observation3178	0	0	0	0	0	0	0	0	0	0	0	0	0	213.62	0	1368.18	0	0	0	0	0	0	0	0	0	0	0	0	0	0	0	0	0	0	0	0	1508.36	0	0	43.37	141.26	4.04	0	0	0	0	29.56	0	19.3
Observation3179	0	59.7	0	53.67	0	0	7.28	170.44	0	0	0	0	0	954.1	0	199.77	0	0	30.66	0	0	0	0	0	0	0	0	0	0	0	0	0	0	0	0	0	1364.07	0	0	9.53	248.27	67.65	0	0	0	0	0	0	3.91
Observation3180	0	0	0	0	0	0	0	0	0	0	10.42	0	4.91	1585.7	0	0	0	0	126.29	0	0	0	0	0	0	0	0	0	0	0	0	0	0	0	0	0	1600.55	4.12	0	0	54.82	6.83	0	0	0	0	0	27.12	0
Observation3181	0	0	0	0	0	0	0	0	0	0	0	0	0	1665.87	0	0	0	0	0	0	0	0	0	0	0	0	0	0	0	0	0	0	0	0	0	0	1641.7	0	0	0	119.78	0	0	0	0	0	0	0	0
Observation3182	0	0	0	0	0	0	0	0	0	0	0	0	0	1692.41	0	0	0	0	0	0	0	0	0	0	0	0	68.2	0	0	0	0	0	0	0	0	0	1667.52	0	0	0	46.31	0	0	0	63.82	0	0	14.26	8.29
Observation3183	0	0	0	0	0	0	0	0	0	0	0	0	0	1413.37	0	0	0	0	10.38	0	0	0	0	0	0	0	0	0	0	0	0	0	0	0	0	0	1312.52	0	0	0	257.58	64	0	0	0	0	0	0	11.33
Observation3184	0	0	0	21.22	5.72	0	0	0	472.5	0	0	0	0	1583.29	0	0	0	0	156.52	0	0	0	0	0	0	0	9.79	0	0	0	0	0	0	5.62	0	0	1728.88	0	12.99	0	21.19	34.59	0	0	0	0	0	0	0
Observation3185	0	286.16	0	70.22	0	0	0	0	0	0	0	0	0	1069.7	0	0	164.42	0	2.67	0	0	0	0	0	0	0	33.34	0	0	0	0	0	0	2.76	0	0	1325.84	0	1.57	0	201.7	20.78	0	0	0	0	0	0	0
Observation3186	0	0	0	0	7.19	0	0	0	0	0	0	0	0	126.53	0	0	0	0	1589.8	0	0	0	0	0	0	0	0	0	0	0	0	0	0	0	0	0	1607.88	0	2.2	0	0	73.02	0	0	0	0	0	0	0
Observation3187	0	0	4.92	0	0	0	0	0	0	0	0	0	0	1043.64	0	0	0	0	255.4	0	0	0	0	0	0	0	7.47	0	0	0	0	0	0	0	0	0	1206.9	0	0	0	276.96	148.1	0	0	0	0	0	0	3.94
Observation3188	0	0	11.84	0	0	0	0	0	0	0	0	0	0	993.46	0	0	0	0	734.46	0	0	0	0	0	0	5.18	0	0	0	0	0	0	0	0	0	0	1700.75	0	0	0	36.23	33.81	0	0	0	0	0	0	4.76
Observation3189	0	0	3.15	0	3.54	0	0	0	0	0	0	0	0	1475.97	95.99	0	0	0	0	0	0	0	0	0	0	0	0	0	0	0	0	0	0	0	0	0	1473.51	0	13.59	0	205.45	0	0	0	0	0	0	0	0
Observation3190	0	0	0	0	0	0	0	0	214.45	0	0	0	0	1664.76	0	0	0	0	70.96	0	0	0	0	0	0	0	0	0	0	0	0	0	0	0	0	0	1561.38	0	0	0	63.17	1.93	0	0	0	0	0	0	2.5
Observation3191	0	6.45	2.46	0	0	0	14.23	0	0	0	0	0	0	1063.67	195.03	0	13.11	0	196.95	0	0	0	0	0	0	0	102.66	0	0	0	0	0	0	0	0	0	1412.16	0	0	0	213.55	60.56	0	0	0	0	0	0	6.03
Observation3192	0	0	0	0	0	0	0	0	157.33	0	0	0	0	1498.56	0	0	0	0	172.83	0	0	0	0	0	0	0	0	0	0	0	0	0	0	0	0	0	1646.89	0	0	0	77.62	29.11	0	0	0	0	0	0	7.79
Observation3193	0	73.69	0	230.77	0	0	162.1	0	0	0	0	0	0	1511.96	0	0	23.49	0	0	0	0	0	0	0	0	0	45.99	0	0	0	0	0	0	0	0	0	1461.25	0	18.7	0	154.36	0	0	0	0	0	0	0	0
Observation3194	0	0	0	0	0	0	3.82	0	0	0	0	0	0	491.02	0	0	732.86	0	281.46	0	0	0	0	0	0	26.26	0	0	0	0	0	0	0	0	0	0	1407.42	0	0	0	175.48	33.7	0	0	34.03	0	0	0	0
Observation3195	0	0	0	0	0	0	0	0	1271.75	0	0	0	0	1716.49	0	0	79.93	0	0	0	0	0	0	0	1461.17	44.97	0	0	0	0	0	0	0	0	0	0	1431.55	0	57.48	0	9.2	0	0	0	0	0	0	0	0
Observation3196	0	745.69	8.24	321.33	0	0	2.71	0	0	0	0	0	0	424.25	0	0	545.78	0	0	0	0	0	0	0	141.73	0	0	0	0	0	0	0	0	0	0	0	1548.3	0	3.18	0	64.18	0	0	0	0	0	0	0	0
Observation3197	0	0	0	0	0	0	0	0	0	0	0	0	0	1126.19	0	175.06	228.27	0	0	0	0	0	0	0	1298.5	0	143.33	0	0	0	0	0	0	0	0	0	1467.53	0	37.8	0	14.99	1.21	0	0	0	0	0	0	0
Observation3198	0	0	0	0	52.08	0	0	0	0	0	0	0	0	132.65	0	17.69	19.54	0	0	0	0	0	0	0	11.15	0	0	0	0	0	0	0	0	0	0	0	164.82	0	0	0	58.45	29.89	0	0	14.39	0	0	0	0
Observation3199	0	0	0	0	21.47	0	0	0	0	0	0	0	0	629.3	0	0	238.56	0	0	0	0	0	0	0	0	91.38	0	0	0	0	0	0	0	0	0	0	718.24	0	0	0	135.07	0	0	0	15.3	0	0	0	5.56
Observation3200	0	0	0	0	0	0	0	0	0	0	1.53	0	0	0	0	293.48	324.55	138.09	0	0	0	0	0	0	0	0	0	0	0	0	0	0	0	0	0	0	761.71	0	0	9.48	0	0	0	0	39.81	0	0	0	0
Observation3201	0	0	0	0	19.06	0	0	0	0	0	0	0	0	655.54	0	17.47	489.43	529.75	0	0	0	0	0	74.5	6.31	237.39	0	0	0	0	0	0	0	0	0	0	1326.28	0	0	0	74.09	2.17	0	0	9.05	0	0	0	0
Observation3202	0	1672.23	0	0	10.53	0	1.59	0	0	0	0	0	0	101.18	0	0	0	0	0	0	0	0	0	0	51.03	0	0	0	0	0	0	0	0	0	0	0	1769.36	0	0	0	34.89	0	0	0	0	0	0	0	0
Observation3203	0	0	0	0	0	0	0	0	0	0	0	0	0	830.96	0	707.38	0	0	65.54	0	0	0	0	38.95	670.85	0	26.91	0	0	0	0	0	0	0	0	0	1507.28	0	5.24	27.33	129.76	5.92	0	0	1.59	0	36.99	0	7.73
Observation3204	0	0	0	0	0	0	0	0	0	0	0	0	0	1576.37	0	0	0	0	0	0	0	0	0	0	0	639.33	170.44	0	0	0	0	0	0	0	0	0	840.51	0	1.85	0	77.04	0	0	0	132.33	0	0	0	8.31
Observation3205	0	0	33.73	0	0	0	0	0	0	0	0	0	0	335.65	0	1201.68	108.47	0	0	0	0	0	0	31.23	1232.99	0	99.02	0	0	0	0	0	0	0	0	0	1591.66	0	3.75	7.36	111.18	10.81	0	0	15.13	0	0	0	2.68
Observation3206	0	0	0	0	0	0	0	0	0	0	0	0	0	1730.23	0	0	0	0	0	0	0	0	0	0	0	978.68	0	0	0	0	0	0	0	0	0	0	725.34	0	21.07	0	65.38	0	0	0	0	0	0	0	1.54
Observation3207	0	0	1.71	0	0	0	0	0	0	0	0	0	0	1338.84	0	0	174.69	0	0	0	0	0	0	0	21.75	0	0	0	0	0	0	0	0	0	0	0	1469.83	0	0	0	186.28	0	0	0	2.61	0	0	0	2.99
Observation3208	0	0	0	0	0	0	0	0	0	0	0	0	0	88.37	0	0	0	0	0	0	0	0	0	0	0	0	0	0	0	0	0	0	0	0	0	0	84.78	0	0	0	26.08	0	0	0	0	0	0	0	0
Observation3209	0	137.14	0	117.58	0	0	0.9	175.79	0	0	0	0	0	1284.88	0	121.34	0	0	0	0	0	0	0	0	0	0	0	0	0	0	0	0	0	0	0	0	1708.11	0	0	9.36	50.06	2.04	0	0	0	0	0	0	5.42
Observation3210	0	0	0	0	0	0	0	0	0	0	0	0	0	1340.56	0	0	0	0	0	0	0	0	0	0	850.13	38.42	24.01	0	0	0	0	0	0	0	0	0	1318.57	0	0	0	114.87	0	0	0	0	0	10.93	0	4.73
Observation3211	0	0	0	0	0	0	0	0	0	0	0	0	0	335.16	0	0	0	0	0	0	0	0	0	0	75.32	0	0	0	0	0	0	0	0	0	0	0	333.14	0	0	0	66.2	0	0	0	0	0	0	0	0
Observation3212	0	0	0	0	0	0	0	0	0	0	0	0	0	893.9	0	0	75.82	0	0	0	0	0	0	0	0	0	0	0	0	0	0	0	0	0	0	0	950.9	0	0	0	53.8	0	0	0	0	0	0	0	18.4
Observation3213	0	0	0	0	0	0	0	0	0	0	0	0	0	680.35	0	0	70.17	0	0	0	0	0	0	0	0	0	58.92	0	0	0	0	0	0	0	0	0	713.92	0	0	0	26.79	0	0	0	0	0	0	0	0
Observation3214	0	0	0	0	0	0	0	0	0	0	0	0	0	1456.78	0	0	0	0	0	0	0	0	0	0	185.89	0	53.72	0	0	0	0	0	0	0	0	0	1399.26	0	0	0	305.54	0	0	0	0	0	0	0	8.3
Observation3215	0	0	0	0	0	0	0	0	0	0	0	0	0	1330.83	0	0	0	0	0	0	0	0	0	0	0	0	0	0	0	0	0	0	0	0	0	0	1314.1	0	17.52	0	25.69	0	0	0	0	0	0	0	0
Observation3216	0	0	0	0	0	0	0	0	0	0	0	0	0	0	0	489.74	0	0	0	0	0	0	0	0	0	0	0	0	0	0	0	0	0	0	0	0	489.52	0	0	0	0	0	0	0	0	0	0	0	1.62
Observation3217	0	292.85	45.74	337.64	0	0	7.4	0	0	0	0	0	0	1068.6	0	0	0	0	0	0	0	0	0	0	134.03	0	0	0	0	0	0	0	0	0	0	0	1163.47	0	2.51	0	371.8	9.38	0	0	0	0	0	0	17.04
Observation3218	0	0	0	0	0	0	0	0	0	0	0	0	0	952.47	0	774.9	0	0	0	0	0	0	0	0	0	0	28.83	0	0	0	0	0	0	0	0	0	1716.95	0	0	0	60.73	4.43	0	0	0	0	8.87	0	7.71
Observation3219	0	0	3.35	1095.44	0	0	0	0	130.88	0	0	0	0	1593.96	0	0	12.22	0	0	0	0	0	0	0	675.52	0	202.21	0	0	0	0	0	0	0	0	0	1580.02	0	0	0	130.93	0	0	0	49.35	0	0	0	0
Observation3220	0	357.49	0	463.88	0	0	8.27	0	0	0	0	0	0	1107.41	0	0	27.82	0	0	0	0	0	0	0	0	0	207.28	0	0	0	0	0	0	0	0	0	1457.96	0	0	0	166.64	0	0	0	104.15	0	0	0	6.65
Observation3250-J	0	0	0	0	0	0	0	0	0	0	0	0	0	1514.9	0	0	0	0	0	0	0	0	0	0	0	0	0	0	0	0	0	0	0	0	0	0	1486.75	0	0	0	42.38	0	0	0	1.54	0	0	0	0
Observation3251-J	0	0	0	0	0	0	0	0	0	0	0	0	0	239.17	0	0	0	0	0	0	0	0	0	0	0	0	0	0	0	0	0	0	0	0	0	0	238.96	0	0	0	1.59	0	0	0	0	0	0	0	0
Observation3252-J	0	0	0	0	0	0	0	0	0	0	0	0	0	932.1	43.98	0	557.9	0	0	0	0	0	0	0	0	0	490.04	0	0	0	0	0	0	0	0	0	1337.32	0	0	0	77.57	0	0	0	0	0	0	0	2.36
Observation3253-J	0	0	0	0	0	0	0	0	0	0	0	0	0	0	0	181.82	0	0	0	0	0	0	0	0	0	0	0	0	0	0	0	0	0	0	0	0	181.68	0	0	2.72	0	0	0	0	0	0	0	0	0
Observation3254-J	0	0	0	0	0	0	0	0	0	0	0	0	0	832.4	0	0	0	0	0	0	0	0	0	0	0	0	0	0	0	0	0	0	0	0	0	0	831.42	0	0	0	46.49	0	0	0	9.47	0	0	0	0
Observation3255-J	0	106.66	0	127.81	0	0	4.7	0	0	0	0	0	0	758.74	0	0	0	0	0	0	0	0	0	0	0	0	0	0	0	0	0	0	0	0	0	0	863.22	0	0	0	29.89	0	0	0	12.83	0	0	0	0
Observation3256-J	0	0	0	0	0	0	0	0	0	0	0	0	0	290.73	0	558.79	0	0	2.98	0	0	0	0	0	0	0	0	0	0	0	0	0	0	0	0	0	836.59	0	0	11.82	14.39	14.85	0	0	2.38	0	0	0	0
Observation3257-J	0	0	0	0	0	0	0	0	0	0	0	0	0	733.71	0	0	0	0	0	0	0	0	0	0	0	0	0	0	0	0	0	0	0	0	0	0	732.65	0	0	0	44.33	0	0	0	1.65	0	0	4.71	0
Observation3258-J	0	13.43	0	0	0	0	0	0	0	0	0	0	0	87.41	0	0	0	0	0	0	0	0	0	0	0	0	0	0	0	0	0	0	0	0	0	0	99.26	0	0	0	19.78	0	0	0	0	0	0	0	0
Observation3259-J	0	0	0	0	0	0	8.31	0	0	0	0	0	0	1162.06	0	0	424.64	0	0	0	0	0	0	0	0	0	41.03	0	0	0	0	0	0	0	0	0	1562.53	0	0	0	179.53	0	0	0	18.66	0	0	0	0
Observation3260-J	0	132.53	0	121.67	0	0	78.07	0	0	0	0	0	0	297.15	0	292.74	674.3	330.22	0	0	0	0	0	0	0	0	46.44	0	0	0	0	0	0	0	0	0	1657.36	0	0	15.36	39.44	8.96	0	0	0	0	32.17	0	0
Observation3261-J	0	0	0	0	0	0	0	0	0	0	0	0	4.99	1243.92	0	0	375.69	0	9.68	0	0	0	0	0	0	126.65	63.17	0	0	0	0	0	0	0	0	0	1413.37	0	0	0	129.46	1.18	0	0	25.02	0	0	0	6.89
Observation3262-J	0	0	0	0	0	0	0	0	0	0	0	0	0	395.42	0	0	1432.14	0	0	0	0	0	0	0	0	126.5	338.09	0	0	0	0	0	0	0	0	0	1642.91	0	0	0	0	0	0	0	0	0	0	0	0
Observation3263-J	0	0	0	0	0	0	0	0	0	0	0	0	0	1454.35	0	0	71.67	0	22.15	0	0	0	0	0	0	0	2.81	0	0	0	0	0	0	0	0	0	1541.18	0	0	0	204.97	12.04	0	0	22.96	0	0	0	0
Observation3264-J	0	0	0	0	0	0	0	0	0	0	0	0	0	416.31	0	1075.77	208.23	0	7.1	0	0	0	0	0	0	0	31.73	0	0	0	0	0	0	0	0	0	1539.27	0	0	17.95	45.52	10.61	0	0	12.66	0	0	0	0
Observation3265-J	1.31	265.02	0	357.92	0	0	0	0	0	0	0	0	0	697.94	0	0	601.61	0	121.51	0	0	0	0	0	0	0	0	0	0	0	0	0	0	0	0	0	1681.75	0	0	0	86.93	11.03	0	0	8.4	0	0	0	0
Observation3266-J	0	0	0	0	0	0	0	0	0	0	0	0	0	700.82	0	62.81	967.81	6.62	0	0	0	0	0	0	0	0	24.48	0	0	0	0	0	0	0	0	0	1734.72	0	0	1.8	46.85	3.67	0	0	0	0	0	0	0
Observation3267-J	0	0	0	238.59	0	0	0	0	0	0	0	0	0	928.33	13.6	0	720.56	0	5.05	0	0	0	0	0	0	0	34.68	0	0	0	0	0	0	0	0	0	1642.97	0	0	0	118.31	6.3	0	0	3.43	0	0	0	0
Observation3268-J	0	153.18	39.81	457.82	0	0	55.32	0	0	0	0	0	0	1509.88	0	0	0	0	2.22	0	0	0	0	0	0	0	0	0	0	0	0	0	0	0	0	0	1614.82	0	0	0	112	2.28	0	0	15.55	0	0	0	0
Observation3269-J	0	0	0	0	0	0	0	0	0	0	0	0	0	1407.18	0	0	0	0	3.6	0	0	0	0	0	0	1010.29	0	0	0	0	0	0	0	0	0	0	394.4	0	0	0	117.78	2.13	0	0	247.1	0	0	0	0
Observation3270-J	0	0	0	0	0	0	0	0	0	0	0	0	0	809.03	0	0	691.64	0	147.66	0	0	0	0	0	0	90.28	435.86	0	0	0	0	0	0	0	0	0	1494.56	0	0	0	31.38	7.9	0	0	36.37	0	54.62	0	4.52
Observation3271-J	0	0	0	0	0	0	0	0	0	0	0	0	0	440.97	0	228.97	312.07	69.55	4.75	0	0	0	0	0	0	138.51	437.17	0	0	0	0	0	0	0	0	0	897.97	0	0	5.82	58.65	3.1	0	0	41.79	0	124.69	0	0
Observation3272-J	0	0	0	0	0	0	0	0	0	0	0	0	0	483.04	0	0	33.71	0	0	0	0	0	0	0	0	149.18	0	0	0	0	0	0	0	0	0	0	361.03	0	0	0	51.7	0	0	0	46.08	0	0	0	0
Observation3273-J	0	0	0	0	0	0	0	0	0	0	0	0	0	1395.22	38.01	0	0	0	255.09	0	0	0	0	0	0	80.13	0	0	0	0	0	0	0	0	0	0	1487.5	0	0	0	75.24	15.32	0	0	14.32	0	62.03	0	0
Observation3274-J	0	0	45.96	0	0	0	0	0	0	0	0	0	0	1289.61	0	104.96	0	0	174.99	0	0	0	0	0	0	329.59	0	0	0	0	0	0	0	0	0	0	1085	0	0	4.46	159.95	8.21	0	0	39.89	0	16.43	0	1.93
Observation3275-J	0	210.18	0	0	0	0	0	0	0	0	0	0	0	918.82	0	0	0	0	376.11	0	0	0	0	0	0	0	0	0	0	0	0	0	0	0	0	0	1496.49	0	0	0	155.37	11.05	0	0	63.24	0	5.84	0	1.87
Observation3276-J	0	107.01	0	52.68	0	0	312.87	0	0	0	0	0	0	1250.17	51.95	0	0	0	91.55	0	0	0	0	0	0	104.32	0	0	0	0	0	0	0	0	0	0	1335.78	0	0	4.54	171.96	47.12	0	0	43.25	0	0	0	2.27
Observation3314-K	0	117.23	0	159.33	0	0	15.47	0	22.23	0	0	0	0	1435.83	0	0	0	0	0	0	0	0	0	0	0	0	4.46	0	0	0	0	0	0	0	0	0	1521.2	0	0	0	85.91	0	0	0	3.33	0	0	0	0
Observation3315-K	0	106.48	0	98.73	0	0	14.7	0	90.48	0	0	0	0	955.21	0	659.03	0	0	0	0	0	0	0	0	0	0	127.85	0	0	0	0	0	0	0	0	0	1718.08	0	0	7.39	86.93	3.61	0	0	14.21	0	0	0	0
Observation3316-K	0	0	0	0	0	0	0	0	466.49	0	0	0	0	1759.44	0	0	0	0	0	0	0	0	0	0	0	0	0	0	0	0	0	0	0	0	0	0	1758.33	0	0	0	47.85	0	0	0	0	0	0	0	0
Observation3317-K	0	0	5.22	0	0	0	0	0	0	0	0	0	0	1616.62	121.54	0	0	0	0	0	0	0	0	0	0	14.7	67.28	0	0	0	0	0	0	0	0	0	1708.96	0	0	0	63.3	0	0	0	3.31	0	0	0	3.05
Observation3318-K	0	0	0	0	0	0	0	0	0	0	0	0	0	1780.36	0	0	0	0	0	0	0	0	0	0	0	84.48	256.26	0	0	0	0	0	0	0	0	0	1429.76	0	0	0	24.78	0	0	0	6.16	0	0	0	0
Observation3319-K	0	495.32	0	0	0	0	1.68	0	184.42	0	0	0	0	1154.11	0	0	0	0	0	0	0	0	0	0	0	0	0	0	0	0	0	0	0	0	0	0	1244.56	0	0	0	77.49	0	0	0	2.73	0	0	0	0
Observation3320-K	0	226.92	0	1169	0	0	0	0	0	0	0	0	0	1547.16	0	0	0	0	0	0	0	0	0	0	0	0	0	0	0	0	0	0	0	0	0	0	1768.31	0	0	0	36.92	0	0	0	0	0	0	0	0
Observation3321-K	0	0	0	0	0	0	0	0	0	0	0	0	0	1099.19	0	0	0	0	0	0	0	0	0	0	0	0	77.15	0	0	0	0	0	0	0	0	0	1069.22	0	0	0	41.05	0	0	0	25.61	0	0	0	9.3
Observation3322-K	0	0	0	0	0	0	0	0	0	0	0	0	0	466.23	0	0	0	0	21.83	0	0	0	0	0	0	0	0	2.71	0	0	0	0	0	0	0	0	485.38	0	0	0	75.51	9.76	0	0	81.25	0	0	0	0
Observation3323-K	0	0	0	0	0	0	0	0	0	0	0	0	0	0	0	0	0	0	1519.48	0	0	0	0	0	0	0	0	0	0	0	0	0	0	0	0	0	1518.57	0	0	0	0	16.12	0	0	0	0	0	0	0
Observation3324-K	0	0	0	0	0	0	0	0	0	0	0	0	0	293.13	0	0	0	0	0	0	0	0	0	0	0	0	0	0	0	0	0	0	0	0	0	0	291.24	0	0	0	34.46	0	0	0	0	0	0	0	0
Observation3325-K	0	61.06	0	241.73	0	0	1.26	0	0	0	0	0	0	984.36	0	0	431.87	0	147.02	0	0	0	0	0	0	0	377.94	0	0	0	0	0	0	0	0	0	1616.53	0	0	0	122.93	9.62	0	0	35.07	0	0	0	9.03
Observation3326-K	0	0	0	0	0	0	0	0	0	0	0	0	0	607.85	0	0	0	0	298.8	0	0	0	0	0	0	0	3.74	0	0	0	0	0	0	0	0	0	898.46	0	0	0	195.03	144.52	0	0	0	0	0	0	1.93
Observation3327-K	0	0	0	0	0	0	0	0	0	0	0	0	0	0	0	0	0	0	561.33	0	0	0	0	0	0	0	0	0	0	0	0	0	0	0	0	0	560.09	0	0	0	0	21.38	0	0	0	0	0	0	0
Observation3328-K	0	0	16.73	0	0	0	0	0	0	0	0	0	0	1420.77	0	0	290.14	0	0	0	0	0	0	0	0	722.82	381.51	0	0	0	0	0	0	0	0	0	1683.83	0	0	0	89.04	0	0	0	8.32	0	0	0	0
Observation3329-K	0	0	0	0	0	0	0	0	0	0	0	0	0	0	0	0	0	0	1802.43	0	0	0	0	0	0	0	0	0	0	0	0	0	0	0	0	0	1659.24	0	0	0	0	9.04	0	0	0	0	0	0	0
Observation3330-K	0	0	0	0	0	0	0	0	0	0	0	0	0	1624.27	0	0	0	0	0	0	0	0	0	0	0	0	1.16	0	0	0	0	0	0	0	0	0	1485.5	0	0	0	131.96	0	0	0	22.02	0	0	0	0
Observation3331-K	0	0	0	0	0	0	0	0	0	0	0	0	0	0	0	0	0	0	1768.84	0	0	0	0	0	0	0	0	0	0	0	0	0	0	0	0	0	1736.77	0	0	0	0	39.99	0	0	0	0	0	0	0
Observation3332-Z	28.47	49.55	0	140.26	0	0	1.86	0	0	0	0	0	0	1418.17	0	0	0	0	140.17	0	0	0	0	0	0	0	0	0	0	0	0	0	0	0	0	0	1622.86	0	0	0	112.13	7.64	0	0	25.9	0	0	0	0
Observation3333-Z	0	0	10.98	0	0	0	0	0	0	0	0	0	0	210.1	0	0	0	0	1374.98	0	0	0	0	0	0	0	0	0	0	0	0	0	0	0	0	0	1496.9	0	0	0	69.45	112.86	0	0	0	0	0	0	0
Observation3334-Z	0	158.79	18.81	84.68	0	0	2.17	0	0	0	0	0	0	1361.01	0	0	0	0	100.59	0	0	0	0	0	0	0	0	0	0	0	0	0	0	0	0	0	1604.14	0	0	0	150.31	18.09	0	0	6.47	0	0	0	4.22
Observation3335-Z	0	0	0	0	0	0	0	0	0	0	0	0	0	0	0	0	0	0	1718.86	0	0	0	0	0	0	0	0	0	0	0	0	0	0	0	0	0	1702.13	0	0	0	0	79.98	0	0	0	0	0	0	0
Observation3336-Z	0	219.52	18.54	279.89	0	0	8.96	0	0	0	0	0	0	1393.62	0	0	0	0	0	0	0	0	0	0	0	0	0	0	0	0	0	0	0	0	0	0	1564.45	0	0	0	135.07	4.01	0	0	30.96	0	0	0	7.58
Observation3337-Z	0	11.94	0	0	0	0	0.64	0	0	0	0	0	0	626.36	0	0	0	0	1054.89	0	0	0	0	0	0	0	0	0	0	0	0	0	0	0	0	0	1676.47	0	0	0	70.31	32.6	0	0	3.74	0	0	0	4.55
Observation3347-Z	0	0	0	0	0	0	0	0	0	0	0	0	0	309	0	1087.33	196.9	0	0	0	0	0	0	412.04	1068.7	0	390.96	0	0	0	0	0	0	0	0	0	1033.75	0	0	48.5	40.92	9.36	0	0	44.74	0	0	0	5.08
Observation3348-Z	0	25.02	0	0	0	0	64.14	0	0	0	0	0	0	296.01	0	1283.88	25.95	0	0	0	0	0	0	288.65	1119.44	0	0	0	0	0	0	0	0	0	0	0	1205.27	0	0	12.43	75.82	8.78	0	0	37.59	0	0	0	5.6
Observation3349-Z	0	0	0	0	0	0	105.06	0	0	0	0	0	0	305.24	0	1400.83	6.26	0	0	0	0	0	0	187.28	1190.05	0	814.2	0	0	0	0	0	0	0	0	0	1409.59	0	0	4.99	51.66	7.64	0	0	11.62	0	0	0	2.25
Observation3350-Z	0	0	0	0	0	0	0	0	0	0	0	0	0	0	0	1765.84	0	0	9.78	0	0	0	0	835.17	919.82	0	0	0	0	0	0	0	0	0	0	0	837.88	0	0	15.79	0	10.91	0	0	0	0	0	0	0
Observation3351-Z	0	0	0	0	0	0	0	0	0	0	0	0	0	248.7	0	1376.26	0	0	65.7	0	0	0	0	86.07	1234.6	0	0	0	0	0	0	0	0	0	0	0	1490.41	0	0	36.44	40.76	22.99	0	0	12.04	0	0	0	1.38
Observation3352-Z	0	0	0	0	0	0	531.78	8.02	0	0	0	0	0	997.14	0	598.81	34.28	0	0	0	0	0	0	182.42	1129.29	0	116.35	0	0	0	0	0	0	0	0	0	1418.38	0	0	28.51	32.13	15.37	0	4.55	55.07	0	0	0	0
Observation3353-Z	0	0	0	280.47	0	0	989.65	0	0	0	0	0	0	1336.89	0	233.34	0	0	4.86	0	0	0	0	0	327.36	0	0	0	0	0	0	0	0	0	0	0	1506.36	0	0	3.27	146.16	11.19	0	0	31.03	0	0	0	0
Observation3354-Z	0	0	0	0	0	0	0	0	0	0	0	0	0	955.21	0	508.84	0	116.22	2.19	0	0	0	0	0	325.15	0	176.88	0	0	0	0	0	0	0	0	0	1537.33	0	0	6.36	124.9	30.09	0	0	47.1	0	0	0	0
Observation3355-Z	0	0	0	0	0	0	0	0	0	0	0	0	5.76	1165.05	0	0	353.54	0	0.72	0	0	0	0	46.86	0	0	356.96	0	0	0	0	0	0	0	0	0	1387.26	0	0	0	161.33	2.44	0	0	87.29	0	0	0	6.7
Observation3356-Z	0	184.34	18.58	59.9	0	0	58.47	0	0	0	0	0	0	1188.43	0	87.88	124.35	0	0	0	0	0	0	8.53	216.08	89.59	8.53	0	0	0	0	0	0	0	0	0	1430.7	0	0	0	171.24	3.13	0	0	1.86	0	0	0	13.13
Observation3357-Z	0	306.04	0	0	0	0	0.44	0	0	0	0	0	0	694.75	0	0	626.87	0	0	0	0	0	0	0	0	0	231.92	0	0	0	0	0	0	0	0	0	1548.65	0	0	0	129.18	0	0	0	21.85	0	0	0	4.81
Observation3358-Z	0	0	0	0	0	0	0	0	0	0	0	0	0	88.83	0	1545.67	0	86.04	0	0	0	0	0	244.01	1148.58	115.91	397.74	0	0	0	0	0	0	0	0	0	1346.09	0	0	7.69	0	5.15	0	0	0	0	0	0	0
Observation3359-Z	0	0	0	0	0	0	0	0	0	0	0	0	0	87.36	0	0	1722.76	0	0	0	0	0	0	0	0	0	238.13	0	0	0	0	0	0	0	0	0	1815.08	0	0	0	9.98	0	0	0	2.41	0	0	0	0
Observation3360-Z	0	0	57.31	0	0	0	0	0	0	0	0	0	0	799.15	0	127.45	297.81	425.71	0	0	0	0	0	23.01	7.12	45.58	738.29	0	0	0	0	0	0	0	0	0	1510.89	0	0	13.86	155.54	8.63	0	0	45.96	0	0	0	5.91
Observation3361-Z	0	0	0	0	0	0	0	0	0	0	0	0	0	1576.1	0	0	0	0	0	0	0	0	0	0	0	195.9	0	0	0	0	0	0	0	0	0	0	1381.17	0	0	0	188.41	0	0	0	18.21	0	0	0	0
Observation3362-Z	0	0	23.43	0	0	0	0	0	0	0	0	0	0	727.8	0	378.82	76.39	0	0	0	0	0	0	13.37	313.35	133.52	39.91	0	0	0	0	0	0	0	0	0	988.78	0	0	6.6	106.8	6.15	0	0	2.5	0	0	0	7.28
Observation3363-Z	0	0	0	0	0	0	0	0	0	0	0	0	0	229.91	0	199.17	0	0	0	0	0	0	0	0	239.54	90.8	15.38	0	0	0	0	0	0	0	0	0	337.59	0	0	6.03	31.53	2.38	0	0	0	0	0	0	0
Observation3364-Z	0	0	0	0	0	0	0	0	0	0	0	0	2.87	1662.02	0	0	0	0	0	0	0	0	0	14.71	0	0	0	0	0	0	0	0	0	0	0	0	1632.18	0	0	0	112.55	0	0	0	16.37	0	0	0	6.1
Observation3365-Z	0	102.01	131.73	498.43	0	0	12.94	0	0	0	0	0	0	1223.27	0	186.78	0	0	0	0	0	0	0	0	418.91	6.71	0	0	0	0	0	0	0	0	0	0	1350.41	0	0	3.69	288.75	4.4	0	0	3.43	0	0	0	21.79
Observation3366-Z	0	893.36	0	50.69	0	0	1.55	0	0	0	0	0	0	773.88	0	1.93	0	0	0	0	0	0	0	0	0	0	0	0	0	0	0	0	0	0	0	0	1608.15	0	0	1.66	93.03	4.18	0	0	14.9	0	0	0	5.66
Observation3367-Z	0	0	16.77	51.75	0	0	10.43	0	0	0	0	0	4.37	1558.79	0	0	2.06	0	0	0	0	0	0	0	590.74	0	154.03	0	0	0	0	0	0	0	0	0	1508.15	0	0	0	203.67	0	0	0	7.21	0	0	0	52.91
Observation3368-Z	0	0	3.4	0	0	0	0	0	0	0	0	0	0	1331.01	0	254.79	0	0	10.06	0	0	0	0	0	0	0	83.62	0	0	0	0	0	0	0	0	0	1388.17	0	0	0	55.9	11.54	0	0	128.93	0	0	0	0
Observation3369-Z	0	467.84	0	73.21	0	0	55.59	0	0	0	0	0	0	700.76	0	71.33	11.34	0	322.02	0	0	0	0	0	0	0	0	0	0	0	0	0	0	0	0	0	1572.89	0	0	0	136.57	21.59	0	0	0.83	0	0	0	4.1
Observation3370-Z	0	109.86	0	2.87	0	0	4.92	0	0	0	0	0	0	936.67	0	256.02	52.05	0	237.57	0	0	0	0	0	0	111.87	0	0	0	0	0	0	0	0	0	0	1422.09	0	0	0	89.47	39.74	0	1.81	14.54	0	0	0	3.06
Observation3371-J	0	0	0	0	0	0	0	0	0	0	0	0	0	479.85	0	441.24	0	579.77	33.36	79.72	16.69	0	0	0	0	234.35	0	0	0	0	0	0	0	0	0	0	1284.28	0	0	2.32	52.65	7.46	8.86	0.29	30.9	0	0	0	7.28
Observation3372-J	0	0	12.47	0	0	0	0	0	0	0	0	0	0	895.84	0	401.33	0	0	329.95	0	0	0	0	0	0	5.53	0	0	0	0	0	0	0	0	0	0	1497.97	0	0	0	85.33	11.71	0	1.75	21.82	0	0	0	0
Observation3373-J	0	270.49	0	235.93	0	0	182.06	0	0	0	0	0	0	748.01	0	506.16	0	0	130.55	0	0	0	0	0	0	40.96	0	0	0	0	0	0	0	0	0	0	1559.01	0	0	0	101.69	13.7	0	0.33	10.23	0	0	0	0
Observation3374-J	0	13.93	111.38	25.13	0	0	96.57	0	0	0	0	0	0	1271.75	0	193.16	0	0	224.5	0	0	0	0	0	0	20.02	0	0	0	0	0	0	0	0	0	0	1464.46	0	0	2.98	62.78	5.26	0	0	0	0	0	0	0
Observation3375-J	0	0	0	0	0	0	0	0	0	0	0	0	0	242.74	0	1309.06	0	0	99.02	0	0	0	0	0	0	0	0	0	0	0	0	0	0	0	0	0	1648.41	0	0	23.99	72.45	10.66	0	0	36.28	0	0	0	0
Observation3376-J	0	327.81	32.72	179.69	0	0	185.82	0	0	0	0	0	0	1138.93	0	0	145.55	0	29.43	0	0	0	0	0	0	70.28	222.46	0	0	0	0	0	0	0	0	0	1517.63	0	0	0	126.75	8.79	0	0	10.15	0	12.63	0	0
Observation3377-J	0	0	0	0	0	0	0	0	0	0	0	0	12.56	447.93	0	0	130.6	0	506.44	561.99	49.24	0	0	0	0	346.52	226.75	0	0	0	0	0	0	0	0	0	1333.05	0	0	0	21.02	15.79	6.34	36.24	11.73	0	0	0	0
Observation3378-J	0	0	0	0	0	0	0	0	0	0	0	0	0	505.09	0	0	990.29	0	30.03	196	0	0	0	0	0	185.76	983.73	0	0	0	0	0	0	0	0	0	1326	0	0	0	32.56	22.66	0	15.11	2.39	0	0	0	0
Observation3379-J	0	0	0	0	0	0	0	0	0	0	0	0	0	1427.86	0	0	0	0	311.93	0	0	0	0	0	0	674.37	0	0	0	0	0	0	0	0	0	0	1035.13	0	0	0	52.59	3.75	0	0	2.23	0	0	0	0
Observation3380-J	0	0	0	85.48	0	0	85.78	0	0	0	0	0	2.68	1181.08	0	0	0	0	442.79	0	0	0	0	0	0	0	4.11	0	0	0	0	0	0	0	0	0	1504.4	0	0	0	126.52	34.85	0	0	5.79	0	29.58	0	2.11
Observation3381-J	0	0	233.82	329.61	0	0	205.19	0	0	0	0	0	17.36	1210.47	0	0	0	0	435.63	0	0	0	0	0	0	46.36	0	0	0	0	0	0	0	0	0	0	1347.77	0	0	0	82.96	27.45	0	0	29.26	0	7.07	0	0
Observation3382-J	0	0	0	0	0	0	0	0	0	0	0	0	9.46	725.41	0	0	554.74	0	435	0	0	0	0	0	0	7.43	792.02	0	0	0	0	0	0	0	0	0	1660.15	0	0	0	50.34	10.86	0	0	16.97	0	3.25	0	0
Observation3383-J	5.47	0	0	240.77	0	0	5.69	0	0	0	0	0	0	1166.27	0	0	0	0	436.07	0	0	0	0	0	0	0	378.21	0	0	0	0	0	0	0	0	0	1585.4	0	0	0	127.97	37.39	0	0	2.5	0	0	0	5.46
Observation3384-J	0	0	0	0	0	0	0	0	0	0	0	0	0	1783.55	0	0	0	0	7.93	0	0	0	0	0	0	0	0	0	0	0	0	0	0	0	0	0	1790.45	0	0	0	7.67	4.73	0	0	0	0	0	0	0
Observation3385-J	0	0	0	0	0	0	1.99	0	0	0	0	0	0	1373.55	0	0	53.29	0	136.81	0	0	0	0	0	0	327.31	525.8	0	0	0	0	0	0	0	0	0	1223.26	0	0	0	133.74	31.72	0	0	60.09	0	0	0	6.27
Observation3386-J	0	0	0	0	0	0	0	0	0	0	0	0	0	1340.16	0	0	0	0	414.94	0	0	0	0	0	0	0	86.78	0	0	0	0	0	0	0	0	0	1752.81	0	0	0	35.61	10.54	0	0	9.84	0	0	0	0
Observation3387-J	0	0	0	0	0	0	0	0	0	0	0	0	0	1523.46	0	0	0	0	223.94	0	0	0	0	0	0	0	0	0	0	0	0	0	0	0	0	0	1745.2	0	0	0	35.53	13.22	0	0	0	0	0	0	0
Observation3388-J	82.41	9.41	0	155.58	0	0	0.27	0	0	0	0	0	0	236.8	0	0	0	0	1389.41	0	0	0	0	0	0	0	3.57	0	0	0	0	0	0	0	0	0	1713.43	0	0	0	26.98	42.06	0	0	0.71	0	0	0	0
Observation3389-J	0	0	0	0	0	0	0	0	0	0	0	0	0	0	0	0	0	0	1804.61	0	0	0	0	0	0	0	0	0	0	0	0	0	0	0	0	0	1804.47	0	0	0	0	4.28	0	0	0	0	0	0	0
Observation3390-J	0	0	0	0	0	0	0	0	0	0	0	0	0	0	0	0	0	0	1802.78	0	0	0	0	0	0	0	0	0	0	0	0	0	0	0	0	0	1800.4	0	0	0	0	13.09	0	0	0	0	0	0	0
Observation3391-J	0	0	0	0	0	0	0	0	0	0	0	0	0	0	0	0	0	0	1798.85	0	0	0	0	0	0	0	0	0	0	0	0	0	0	0	0	0	1798.36	0	0	0	0	12.2	0	0	0	0	0	0	1.11
Observation3392-J	0	0	0	0	0	0	0	0	0	0	0	0	0	380.08	0	0	0	0	1175.36	0	0	0	0	0	0	0	44.38	0	0	0	0	0	0	0	0	0	1524.67	0	0	0	99.42	99.1	0	0	27.25	0	0	0	0
Observation3393-J	0	0	0	0	0	0	0	0	0	0	0	0	0	0	0	0	0	0	1786.78	0	0	0	0	0	0	0	0	0	0	0	0	0	0	0	0	0	1785.05	0	0	0	0	14.78	0	0	0	0	0	0	0
Observation3394-J	0	0	0	0	0	0	0	0	0	0	0	0	0	387.7	0	0	39.67	0	1057.83	0	0	0	0	0	0	0	204.36	0	0	0	0	0	0	0	0	0	1434.27	0	0	0	78.43	100.31	0	0	125.14	0	0	0	4.06
Observation3395-J	0	17.64	0	76.75	0	0	1.03	0	0	0	0	0	0	495.83	0	123.26	0	0	777.09	0	0	0	0	0	0	0	0	0	0	0	0	0	0	0	0	0	1402.13	0	0	4.5	164.14	181.75	0	0	5.93	0	0	0	0
Observation3396-J	0	0	0	0	0	0	0	0	0	0	0	0	0	426.3	0	243.86	0	0	981.59	0	0	0	0	0	0	148.68	0	0	0	0	0	0	0	0	0	0	1410.25	0	0	0	32.09	92.3	0	0	0	0	0	0	0
Observation3397-J	0	0	0	0	0	0	0	0	0	0	0	0	0	324.94	0	1373.97	0	0	0	0	0	0	0	0	0	33.32	0	0	0	0	0	0	0	0	0	0	1658.15	0	0	5.34	97.06	2.67	0	0	0	0	0	0	0
Observation3398-J	0	0	39.92	0	0	0	0	0	0	0	0	0	0	257.23	0	1338.55	0	0	0	0	0	0	0	0	0	24.73	40.89	0	0	0	0	0	0	0	0	0	1406.16	0	0	5.04	147.02	7.62	0	0	39.97	0	0	0	0
Observation3399-J	0	0	0	0	0	0	0	0	0	0	0	0	0	502.24	0	969.11	0	0	200.84	0	0	0	0	0	0	558.71	0	0	0	0	0	0	0	0	0	0	1063.13	0	0	18.04	84.27	10.98	0	0	0	0	0	0	7.5
Observation3400-J	0	0	0	0	0	0	0	0	0	0	0	0	0	1086.57	0	500.52	0	0	9.64	0	0	0	0	0	0	252.84	106.89	0	0	0	0	0	0	0	0	0	1319.77	0	0	0	110.43	17.68	0	0	48.45	0	0	0	3.79
Observation3401-J	0	0	0	0	0	0	0	0	0	0	0	0	0	440.42	0	1270.63	0	0	0	0	0	0	0	0	0	571.08	22	0	0	0	0	0	0	0	0	0	961.21	0	0	14.98	49.15	3	0	0	10.74	0	0	0	0
Observation3402-J	0	231.43	0	585.1	0	0	7.22	0	0	0	0	0	0	542.5	0	709.21	0	0	0	0	0	0	0	0	0	0.88	19.43	0	0	0	0	0	0	0	0	0	1454.83	0	0	16.72	256.06	12.61	0	0	8.77	0	0	0	3.28
Observation3403-J	0	0	0	277.97	0	0	0	0	0	0	0	0	0	0	0	1720.25	0	0	0	0	0	0	0	0	0	0	0	0	0	0	0	0	0	0	0	0	1665.7	0	0	47.21	0	2.47	0	3.67	2.23	0	0	0	3.59
Observation3404-J	0	0	3.52	0	0	0	0	0	0	0	0	0	0	1414.35	0	188.13	8.28	0	103.34	0	0	0	0	0	0	179.99	81.07	0	0	0	0	0	0	0	0	0	1433.14	0	0	27.33	44.52	10.66	0	0	1.94	0	0	0	7.01
Observation3405-J	0	0	0	0	0	0	0	0	0	0	0	0	0	1641.16	0	0	0	0	37.16	0	0	0	0	0	0	208.06	0	0	0	0	0	0	0	0	0	0	1305.11	0	0	0	83.36	2.49	0	0	24.73	0	0	0	9.11
Observation3406-J	0	0	0	0	0	0	133.7	0	0	0	0	0	0	1648.09	0	0	82.11	0	0	0	0	0	0	0	0	262.75	247.41	0	0	0	0	0	0	0	0	0	1273.58	0	0	0	60.2	0	0	0	0	0	0	0	10.15
Observation3550	0	0	0	0	0	0	0	0	0	0	4.81	0	0	612.89	0	971.82	0	156.06	3.77	0	0	0	0	100.7	0	0	0	0	0	0	0	0	0	0	0	0	1647.61	0	0	3.34	23.83	19.92	0	0	3.86	0	37.3	0	10.4
Observation3551	0	0	0	0	0	0	0	0	0	0	0	0	0	133.67	0	451.92	0	1108.33	0	0	0	0	0	0	0	1.78	383.04	0	0	0	0	0	0	0	0	0	1669.42	0	0	19.33	85.62	2.38	0	0	0	0	6.63	0	7.06
Observation3552	0	140.42	0	0	0	0	1.81	0	0	0	1.2	0	0	683.8	0	450.83	407.98	0	0	0	0	0	0	0	0	0	0	0	0	0	0	2	0	0	0	0	1651.63	0	0	30.03	86.52	4.94	0	0	0	0	0	0	2.6
Observation3553	0	0	0	0	0	0	0	0	0	0	12	0	12.49	1522.44	0	0	0	0	0	0	0	0	0	24.14	0	0	0	0	0	0	0	1.89	0	0	0	0	1451.14	0	1.62	0	245.76	0	0	0	5.16	0	30.22	0	0
Observation3554	0	0	0	0	0	0	0	0	0	0	0	0	4.38	1256.59	0	154.62	209.32	59.19	0	0	0	0	0	0	0	0	49.52	0	0	0	0	0	0	0	0	0	1610.03	0	2.69	3.64	91.65	8.02	0	0	13.01	0	0	0	2.9
Observation3555	0	0	0	0	0	0	0	0	0	0	48.92	0	8.43	1327.83	0	151.01	0	85.02	0	0	0	0	0	0	0	0	162.56	0	0	0	0	0	0	0	0	0	1531.97	0	6.9	23.59	145.01	6.11	0	0	13.17	0	0	0	0
Observation3556	0	645.08	12	110.76	0	0	2.36	0	0	0	29.03	0	0	490.2	0	146.22	92.86	191.36	0	0	0	0	0	0	0	0	460.81	0	0	0	0	0	0	0	0	0	1555.48	0	0	1.58	162.36	7.72	0	0	20.35	0	1.71	0	6.14
Observation3557	0	0	0	0	145.35	0	0	0	0	0	0	0	0	768.37	0	526.99	285.92	0	0	0	0	0	0	0	0	174.28	285.11	0	0	0	0	2.16	0	0	0	0	1152.86	0	0	9.83	194.34	7.08	0	0	0	0	0	0	4.94
Observation3558	0	0	0	0	0	0	0	0	0	0	0	0	0	783.43	0	147.44	812.74	0	0	0	0	0	0	0	0	292.74	1137.68	0	0	0	0	0	0	0	0	0	1331.09	0	3.79	2.16	11.95	7.41	0	0	63.82	0	0	0	3.91
Observation3559	0	554.6	2.16	6.14	0	0	7.64	0	0	0	0	0	0	750.18	0	194.08	0	0	0	0	0	0	0	0	0	37.26	0	0	0	0	0	0	0	1.67	0	0	1410.1	0	0	5.25	230.82	0	0	0	2.04	0	0	0	2.56
Observation3560	0	0	18.23	0	0	0	0	0	0	0	0	0	0	1242.6	0	145.7	201.97	0	0	0	0	0	0	0	0	608.14	162.12	0	0	0	0	0	0	0	0	0	899.2	0	0	0	172.43	2.97	0	0	2.79	0	0	0	13.55
Observation3561	0	0	16.72	0	0	0	0	0	0	0	0	0	0	606.63	0	414.07	0	0	63.87	0	0	0	0	0	0	0	0	0	0	0	0	0	0	0	0	0	984.04	0	0	55.81	373.45	58.69	0	0	162.62	0	1.8	0	11.9
Observation3562	0	702.85	0	0	0	0	2.45	0	0	0	0	0	0	792.56	0	0	142.05	0	0	0	0	0	0	0	0	0	0	0	0	0	0	0	0	0	0	0	1607.79	0	0	0	149.71	0	0	0	0	0	0	0	10.86
Observation3563	0	1002.56	103.08	131.8	0	0	3.23	0	0	0	0	0	0	643.83	0	0	0	0	3.21	0	0	0	0	0	0	0	0	0	0	0	0	1.8	0	0	0	0	1594.13	0	0	0	135.33	6.31	0	0	0	0	0	7.6	11.32
Observation3564	0	0	15.47	0	0	0	0	0	0	0	0	0	0	1199.47	0	0	344.7	0	0	0	0	0	0	0	0	136.26	309.75	0	0	0	0	7.54	0	0	0	0	1334.97	0	0	0	240.04	0	0	0	0	0	0	0	11.77
Observation3565	0	0	0	0	0	0	0	0	0	0	0	0	0	1687.22	0	0	22.57	0	0	0	0	0	0	0	0	0	0	0	0	0	0	0	0	0	0	0	1704.04	0	6	0	89.68	0	0	0	0	0	0	0	15.77
Observation3566	0	26.67	0	244.45	0	0	3.18	0	0	0	0	0	0	1308.49	0	0	350.29	0	0	0	0	0	0	0	0	0	71.81	0	0	0	0	0	0	0	0	0	1669.88	0	0	0	116.22	0	0	0	1.98	0	0	0	5.02
Observation3567	0	0	0	0	0	0	0	0	0	0	49.44	0	0	1054.64	0	0	441.74	0	0	0	0	0	0	0	0	306.88	476.96	0	0	0	0	0	0	0	0	0	1209.94	0	0	0	246.06	0	0	0	18.32	0	0	0	12.2
Observation3568	0	0	0	0	0	0	0	0	0	0	33.16	0	0	1384.64	0	0	36.84	0	0	0	0	0	0	0	0	0	54.99	0	0	0	0	0	0	0	0	0	1419.17	0	0	0	342.3	0	0	0	0	0	0	0	4.55
Observation3569	0	0	0	0	0	0	0	0	0	0	0	0	0	1508.24	0	0	0	0	0	0	0	0	0	0	0	0	0	0	0	0	0	0	0	0	0	0	1496.7	0	8.92	0	289.53	0	0	0	0	0	0	0	11.19
Observation3570	0	11.27	0	589.78	0	0	6.24	0	0	0	0	0	0	1281.08	0	0	247.99	0	0	0	0	0	0	0	0	0	191.92	0	0	0	0	0	0	0	0	0	1525.3	0	16.93	0	252.86	0	0	0	0	0	0	0	10.38
Observation3571	0	0	3.14	0	0	0	0	0	0	0	0	0	0	954.39	0	0	0	0	136.94	0	0	0	0	0	0	0	0	0	0	0	0	0	0	0	0	0	1070.57	0	18.33	0	219.29	82.97	0	0	0	0	0	0	2.26
Observation3572	0	95.41	0	24.48	0	0	2.9	0	0	0	0	0	0	211.2	0	0	0	0	0	0	0	0	0	0	0	0	0	0	0	0	0	0	0	0	0	0	302.24	0	0	0	75.08	0	0	0	0	0	0	0	0
Observation3573	0	15.03	0	53.43	0	0	0	0	0	0	0	0	0	252.86	0	0	0	0	201.85	0	0	0	0	0	0	0	0	0	0	0	0	0	0	0	0	0	460.48	0	0	0	72.39	19.36	0	0	0	0	0	0	0
Observation3574	0	0	0	19.96	0	0	0	0	0	0	0	0	0	1111.13	0	0	0	0	0	0	0	0	0	0	0	0	0	0	0	0	0	0	0	0	0	0	1100.64	0	0	0	84	15.04	0	0	0	0	0	0	0
Observation3575	0	0	4.34	0	0	0	0	0	0	0	0	0	0	1225.09	64.29	0	0	0	34.33	0	0	0	0	0	0	42.22	0	0	0	0	0	0	0	0	0	0	1240.64	0	257.9	0	353.78	50.75	0	0	0	0	0	0	3.74
Observation3576	0	0	5.5	0	0	0	0	0	0	0	0	0	0	1213.84	0	0	0	0	49.07	0	0	0	0	0	0	0	0	0	0	0	0	3.56	0	0	0	0	1219.42	0	0	0	391.01	77.64	0	0	0	0	0	0	8.03
Observation3577	0	0	0	0	0	0	0	0	0	0	0	0	0	996.27	0	0	0	0	415.88	0	0	0	0	0	0	0	0	0	0	0	0	0	0	0	0	0	1367.78	0	0	0	175.7	161.01	0	0	0	0	0	0	0
Observation3578	0	554.63	0	0	0	0	23.42	0	0	0	0	0	0	1057.54	0	0	0	0	0	0	0	0	0	0	0	0	81.36	0	0	0	0	0	0	5.92	0	0	1597.44	0	0	0	172.08	0	0	0	0	0	0	0	4.45
Observation3579	0	0	0	597.6	0	0	0.59	0	0	0	59.22	0	0	1452.32	0	0	165.04	0	0.25	0	0	0	0	0	0	0	437.8	0	0	0	0	0	0	1.53	0	0	1574.11	0	0	0	58.33	47.53	0	0	0	0	0	0	0
Observation3580	0	0	0	0	0	0	0	0	0	0	0	0	0	114	0	1594.24	0	0	0	0	0	0	0	298.27	1414.06	0	0	0	0	0	0	0	0	0	0	0	1693.94	0	0	22.57	37.84	12.22	0	0	1.9	0	0	0	2.46
Observation3581	0	0	0	0	0	0	0	0	0	0	0	0	0	82.12	0	1507.51	40.17	0	49.39	0	0	0	0	0	1222.68	254.85	651.09	0	0	0	0	0	0	0	0	0	1255.63	0	0	39.88	40.24	31.74	0	0	3.26	0	0	0	0
Observation3582	0	0	0	0	0	0	0	0	0	0	69.26	0	0	86.26	0	1280.18	216.82	0	0	0	0	0	0	271.49	1342.32	0	328.77	0	0	0	0	0	0	0	0	0	1442.7	0	0	17.05	62.24	30.55	0	0	24.09	0	0	0	0
Observation3734	0	441.73	0	311.32	0	0	33.39	0	0	0	3.44	0	1.61	969.26	0	0	0	0	242.67	0	0	0	0	0	0	159.32	0	0	0	0	0	0	0	0	0	0	1464.34	0	0	0	105.09	26.92	0	0	2.83	0	10.46	0	0
Observation3735	0	452.43	242.56	93.59	6.89	0	5.6	0	0	0	0	0	0	1065.18	67.59	0	0	0	0	0	0	0	0	0	20.79	143.95	0	3.54	0	0	0	2.96	0	0	0	0	1193.78	0	0	0	190.43	0	0	0	0	0	0	0	0
Observation3736	0	0	0	0	0	0	0	0	0	0	0	0	0	1655.2	0	0	108.14	0	0	0	0	0	0	0	0	622.68	189.2	0	0	0	0	0	0	0	0	0	1111.39	0	0	0	57.64	0	0	0	0	0	0	0	2.15
Observation3737	0	0	0	0	0	0	0	0	0	0	30.84	0	0	1155.71	0	0	386.4	0	18.81	0	0	0	0	0	0	563.3	375.75	0	0	0	0	0	0	0	0	0	1189.12	0	16.52	0	81.45	2.08	0	0	95.23	0	0	0	0
Observation3738	0	0	0	0	0	0	0	0	0	0	0	0	0	804.51	0	665.64	205.72	0	0	0	0	0	0	0	0	32.47	109.07	0	0	0	0	0	0	0	0	0	1624.32	0	0	13.01	90.99	13.34	0	0	0	0	0	0	9.47
Observation3739	0	0	0	0	0	0	0	0	0	0	20.2	0	0	1546.09	0	0	140.4	0	0	0	0	0	0	0	0	387.29	170.27	0	0	0	0	0	0	0	0	0	1260.2	0	0	0	84.12	0	0	0	0	0	0	0	9.92
Observation3740	0	0	0	0	0	0	0	0	0	0	0	0	0	1485.43	0	0	0	0	0	0	0	0	0	0	0	102.18	0	0	0	0	0	0	0	0	0	0	1351.44	4.66	5.2	0	278.91	0	0	0	0	0	0	0	3.73
Observation3741	0	215.22	0	108.68	0	0	1.14	0	0	0	4.61	0	0	1252.3	0	0	0	0	0	0	0	0	0	0	0	0	5.71	0	0	0	0	0	0	0	0	0	1412.98	0	11.6	0	268.79	0	0	0	8.16	0	0	0	7.82
Observation3742	0	0	0	159	0	0	0	0	0	0	0	0	0	1356.9	0	0	107.1	0	0	0	0	0	0	0	0	29.45	777.66	0	0	0	0	0	0	0	0	0	1400.52	0	0	0	46.54	8.74	0	0	0	0	0	0	0
Observation3743	0	0	0	0	0	0	0	0	0	0	0	0	0	291.66	0	0	0	0	0	0	0	0	0	0	0	0	0	0	0	0	0	0	0	0	0	0	288.72	0	0	0	11.23	0	0	0	0	0	0	0	0
Observation3937	0	0	0	0	0	0	0	0	0	0	0	0	0	33.86	0	381.58	0	272.71	0	0	0	0	0	0	0	0	198.01	0	0	0	0	1.33	0	0	0	0	671.43	0	0	69.01	62.45	5.56	0	0	3.96	0	0	0	10.2
Observation3948	0	0	0	0	0	0	0	0	0	0	74.92	0	0	1618.82	0	0	0	0	0	0	0	0	0	44.96	0	0	256.21	0	0	0	0	0	0	0	0	0	1400.74	0	0	0	98.34	0	0	0	0	0	0	0	6.88
Observation3953	0	0	0	0	0	0	0	0	40.67	0	0	0	0	172.8	27.21	1549.21	0	0	0	0	0	0	0	0	0	0	0	0	0	0	0	4.22	0	0	0	0	1664.61	0	0	7.56	42.51	10.01	0	0	0	0	0	0	9.54
Observation3954	0	0	0	0	0	0	0	0	0	0	0	0	0	681.89	0	0	0	0	0	0	0	0	0	0	0	0	278.93	0	0	0	0	0	0	0	0	0	661.43	0	0	0	74.51	0	0	0	7.14	0	0	0	0
Observation3959	0	244.76	0	0	0	0	2.19	0	0	0	0	0	0	541.63	0	0	10.83	0	0	0	0	0	0	0	0	0	0	0	0	0	0	2.37	0	0	0	0	770.19	0	4.1	0	126.81	0	0	0	0	0	0	0	0
Observation3970	0	42.65	0	245.54	0	0	148.34	0	0	0	0	0	0	1579.43	0	0	0	0	0	0	0	0	0	0	0	32.77	0	0	0	0	0	0	0	0	0	0	1520.15	0	0	0	142.69	12.2	0	0	0	0	2.24	0	0
Observation3975	0	0	0	12.06	0	0	0	0	1141.99	0	0	0	0	1641.98	75.69	0	0	0	0	0	0	0	0	0	0	135.7	0	0	0	0	0	0	0	0	0	0	1567.15	0	0	0	76.81	0	0	0	0	0	0	0	0
Observation3976	0	0	172.24	0	0	0	50.52	0	911.92	0	0	0	0	1593.6	59	0	0	0	0	0	0	0	0	0	0	0	79.68	0	0	0	0	6.29	0	0	0	0	1523.77	0	4.57	0	116.04	0	0	0	16.19	0	0	0	0
Observation3981	0	0	13.21	0	0	0	0	0	0	0	0	0	0	1695.1	0	0	0	0	16.01	0	0	0	0	0	25.98	0	0	0	0	0	0	0	0	0	0	0	1650.82	0	0	0	92.56	24.49	0	0	2.53	0	20.49	0	6.06
[truncated: 13 more columns]
